# Supplementary material for: The differentiation and integration of the hippocampal dorsoventral axis are controlled by two nuclear receptor genes
Source: eLife. 2023 Sep 26;12:RP86940. doi: 10.7554/eLife.86940 (PMC10522401; doi:10.7554/eLife.86940)
Supplement: Figure 1—source data 1. [file elife-86940-fig1-data1.zip]

Archive with 20 entries (19 files):
- Figure 1-source data 1/
- Figure 1-source data 1/35-CON-CII F+-1M-SAGITAL-HUB-CTIP2-61#-2-2.5X-HPC-Image Export-06_AF488.tif
- Figure 1-source data 1/36-CKO-RX CII FF-1M-SAGITAL-HUB-CTIP2-55#-2-2.5X-HPC-Image Export-22_AF488.tif
- Figure 1-source data 1/35-CON-CII F+-1M-SAGITAL-HUB-CTIP2-61#-2-2.5X-HPC-Image Export-06_AF594.tif
- Figure 1-source data 1/36-CKO-RX CII FF-1M-SAGITAL-HUB-CTIP2-55#-2-5X-dHPC-Image Export-23_AF488.tif
- Figure 1-source data 1/35-CON-CII F+-1M-SAGITAL-HUB-CTIP2-61#-2-2.5X-HPC-Image Export-06_DAPI.tif
- Figure 1-source data 1/36-CKO-RX CII FF-1M-SAGITAL-HUB-CTIP2-55#-2-2.5X-HPC-Image Export-22_AF594.tif
- Figure 1-source data 1/35-CON-CII F+-1M-SAGITAL-HUB-CTIP2-61#-2-2.5X-HPC-Image Export-06.tif
- Figure 1-source data 1/36-CKO-RX CII FF-1M-SAGITAL-HUB-CTIP2-55#-2-2.5X-HPC-Image Export-22.tif
- Figure 1-source data 1/35-CON-CII F+-1M-SAGITAL-HUB-CTIP2-61#-2-5X-dHPC-Image Export-07_AF488.tif
- Figure 1-source data 1/36-CKO-RX CII FF-1M-SAGITAL-HUB-CTIP2-55#-2-5X-dHPC-Image Export-23_AF594.tif
- Figure 1-source data 1/35-CON-CII F+-1M-SAGITAL-HUB-CTIP2-61#-2-5X-dHPC-Image Export-07_AF594.tif
- Figure 1-source data 1/36-CKO-RX CII FF-1M-SAGITAL-HUB-CTIP2-55#-2-2.5X-HPC-Image Export-22_DAPI.tif
- Figure 1-source data 1/35-CON-CII F+-1M-SAGITAL-HUB-CTIP2-61#-2-5X-dHPC-Image Export-07_DAPI.tif
- Figure 1-source data 1/3775-CII CKO-2.5X-RX CII FF-1M-#51-1-Image Export-10.tif
- Figure 1-source data 1/35-CON-CII F+-1M-SAGITAL-HUB-CTIP2-61#-2-5X-dHPC-Image Export-07.tif
- Figure 1-source data 1/35-CON-CII F+-1M-SAGITAL-HUB-CTIP2-61#-2-5X-vHPC-Image Export-08_AF488.tif
- Figure 1-source data 1/35-CON-CII F+-1M-SAGITAL-HUB-CTIP2-61#-2-5X-vHPC-Image Export-08_AF594.tif
- Figure 1-source data 1/35-CON-CII F+-1M-SAGITAL-HUB-CTIP2-61#-2-5X-vHPC-Image Export-08_DAPI.tif
- Figure 1-source data 1/35-CON-CII F+-1M-SAGITAL-HUB-CTIP2-61#-2-5X-vHPC-Image Export-08.tif
