# Supplementary material for: The differentiation and integration of the hippocampal dorsoventral axis are controlled by two nuclear receptor genes
Source: eLife. 2023 Sep 26;12:RP86940. doi: 10.7554/eLife.86940 (PMC10522401; doi:10.7554/eLife.86940)
Supplement: Figure 1—source data 2. [file elife-86940-fig1-data2.zip]

Archive with 15 entries (14 files):
- Figure 1-source data 2/
- Figure 1-source data 2/3361-CON-f+-1M-SAGITAL-5X-CI-CII-1-HPC-Image Export-03_AF488-T2.tif
- Figure 1-source data 2/3361-CON-f+-1M-SAGITAL-5X-CI-CII-1-dHPC-Image Export-04_AF488-T2.tif
- Figure 1-source data 2/WT-1M-5X-dHPC-CI-CII-2-L-Image Export-04.tif
- Figure 1-source data 2/._3361-CON-f+-1M-SAGITAL-5X-CI-CII-1-dHPC-Image Export-04_AF594-T1.tif
- Figure 1-source data 2/36-CKO-RX CII FF-1M-SAGITAL-HUB-CTIP2-55#-2-5X-dHPC-Image Export-23_DAPI.tif
- Figure 1-source data 2/3361-CON-f+-1M-SAGITAL-5X-CI-CII-1-dHPC-Image Export-04.tif
- Figure 1-source data 2/36-CKO-RX CII FF-1M-SAGITAL-HUB-CTIP2-55#-2-5X-dHPC-Image Export-23.tif
- Figure 1-source data 2/36-CKO-RX CII FF-1M-SAGITAL-HUB-CTIP2-55#-2-5X-vHPC-Image Export-24_AF488.tif
- Figure 1-source data 2/3361-CON-f+-1M-SAGITAL-5X-CI-CII-1-dHPC-Image Export-04_AF594-T1.tif
- __MACOSX/Figure 1-source data 2/._3361-CON-f+-1M-SAGITAL-5X-CI-CII-1-dHPC-Image Export-04_AF594-T1.tif
- Figure 1-source data 2/36-CKO-RX CII FF-1M-SAGITAL-HUB-CTIP2-55#-2-5X-vHPC-Image Export-24_AF594.tif
- Figure 1-source data 2/36-CKO-RX CII FF-1M-SAGITAL-HUB-CTIP2-55#-2-5X-vHPC-Image Export-24_DAPI.tif
- Figure 1-source data 2/3361-CON-f+-1M-SAGITAL-5X-CI-CII-1-dHPC-Image Export-04_DAPI-T3.tif
- Figure 1-source data 2/36-CKO-RX CII FF-1M-SAGITAL-HUB-CTIP2-55#-2-5X-vHPC-Image Export-24.tif
