# Supplementary material for: The differentiation and integration of the hippocampal dorsoventral axis are controlled by two nuclear receptor genes
Source: eLife. 2023 Sep 26;12:RP86940. doi: 10.7554/eLife.86940 (PMC10522401; doi:10.7554/eLife.86940)
Supplement: Figure 1—source data 3. [file elife-86940-fig1-data3.zip]

Archive with 11 entries (10 files):
- Figure 1-source data 3/
- Figure 1-source data 3/3361-CON-f+-1M-SAGITAL-5X-CI-CII-1-HPC-Image Export-03_AF594-T1.tif
- Figure 1-source data 3/WT-1M-5X-dHPC-CI-CII-2-L-Image Export-04_AF488-T2.tif
- Figure 1-source data 3/3361-CON-f+-1M-SAGITAL-5X-CI-CII-1-HPC-Image Export-03_DAPI-T3.tif
- Figure 1-source data 3/WT-1M-5X-dHPC-CI-CII-2-L-Image Export-04_AF594-T1.tif
- Figure 1-source data 3/._WT-1M-5X-dHPC-CI-CII-2-L-Image Export-04_DAPI-T3.tif
- Figure 1-source data 3/WT-1M-5X-dHPC-CI-CII-2-L-Image Export-04_DAPI-T3.tif
- Figure 1-source data 3/WT-1M-136#-5X-HPC-CI-CII-3-L-Image Export-12_AF488-T2.tif
- Figure 1-source data 3/WT-1M-136#-5X-HPC-CI-CII-3-L-Image Export-12_AF594-T1.tif
- Figure 1-source data 3/WT-1M-136#-5X-HPC-CI-CII-3-L-Image Export-12_DAPI-T3.tif
- Figure 1-source data 3/WT-1M-136#-5X-HPC-CI-CII-3-L-Image Export-12.tif
