# Supplementary material for: The differentiation and integration of the hippocampal dorsoventral axis are controlled by two nuclear receptor genes
Source: eLife. 2023 Sep 26;12:RP86940. doi: 10.7554/eLife.86940 (PMC10522401; doi:10.7554/eLife.86940)
Supplement: Figure 1—source data 4. [file elife-86940-fig1-data4.zip]

Archive with 2 entries (1 files):
- Figure 1-source data 4/
- Figure 1-source data 4/3361-CON-f+-1M-SAGITAL-5X-CI-CII-1-HPC-Image Export-03.tif
