# Supplementary material for: The differentiation and integration of the hippocampal dorsoventral axis are controlled by two nuclear receptor genes
Source: eLife. 2023 Sep 26;12:RP86940. doi: 10.7554/eLife.86940 (PMC10522401; doi:10.7554/eLife.86940)
Supplement: Figure 1—source data 5. [file elife-86940-fig1-data5.zip]

Archive with 11 entries (10 files):
- Figure 1-source data 5/
- Figure 1-source data 5/3361-CON-f+-1M-SAGITAL-5X-CI-CII-1-vHPC-Image Export-05_AF594-T1.tif
- Figure 1-source data 5/._3736-CII F+ CON-2.5X-1M-SAGITAL-26-2-Image Export-02.tif
- Figure 1-source data 5/3361-CON-f+-1M-SAGITAL-5X-CI-CII-1-vHPC-Image Export-05_DAPI-T3.tif
- Figure 1-source data 5/3775-CII CKO-2.5X-RX CII FF-1M-#61-1-Image Export-11.tif
- Figure 1-source data 5/3361-CON-f+-1M-SAGITAL-5X-CI-CII-1-vHPC-Image Export-05.tif
- Figure 1-source data 5/3736-CII F+ CON-2.5X-1M-SAGITAL-26-2-Image Export-02.tif
- __MACOSX/Figure 1-source data 5/._3736-CII F+ CON-2.5X-1M-SAGITAL-26-2-Image Export-02.tif
- Figure 1-source data 5/3736-CII F+ CON-2.5X-1M-SAGITAL-34-2-Image Export-03.tif
- Figure 1-source data 5/3736-CII F+ CON-2.5X-1M-SAGITAL-50-1-Image Export-05.tif
- Figure 1-source data 5/3737-RX CII CKO-2.5X-1M-SAGITAL-26-2-Image Export-02.tif
