# Supplementary material for: The differentiation and integration of the hippocampal dorsoventral axis are controlled by two nuclear receptor genes
Source: eLife. 2023 Sep 26;12:RP86940. doi: 10.7554/eLife.86940 (PMC10522401; doi:10.7554/eLife.86940)
Supplement: Figure 1—source data 6. [file elife-86940-fig1-data6.zip]

Archive with 35 entries (34 files):
- Figure 1-source data 6/
- Figure 1-source data 6/3737-RX CII CKO-2.5X-1M-SAGITAL-34-4-Image Export-03.tif
- Figure 1-source data 6/._20220825CI-WB-Results.csv
- Figure 1-source data 6/3737-RX CII CKO-2.5X-1M-SAGITAL-50-2-Image Export-05.tif
- Figure 1-source data 6/._20220825CI-WB.pzfx
- Figure 1-source data 6/3773-CON-2.5X-RX CII F+-1M-#59-1-Image Export-02.tif
- Figure 1-source data 6/._20220825CII-WB.pzfx
- Figure 1-source data 6/3773-CON-2.5X-RX CII F+-1M-#69-2-Image Export-03.tif
- Figure 1-source data 6/._20220825GAPDH WB_Results.csv
- Figure 1-source data 6/3773-CON-2.5X-RX CII F+-1M-#99-2-Image Export-06.tif
- Figure 1-source data 6/._20220825WB_CI&CII.xlsx
- Figure 1-source data 6/3361-CON-f+-1M-SAGITAL-5X-CI-CII-1-vHPC-Image Export-05_AF488-T2.tif
- Figure 1-source data 6/._20220825WB-CII-45KDa-Results.csv
- Figure 1-source data 6/._COUP-TFI.Tif
- Figure 1-source data 6/._COUP-TFII.Tif
- Figure 1-source data 6/3775-CII CKO-2.5X-RX CII FF-1M-#91-2-Image Export-14.tif
- Figure 1-source data 6/._GAPDH.Tif
- Figure 1-source data 6/20220825CI-WB-Results.csv
- __MACOSX/Figure 1-source data 6/._20220825CI-WB-Results.csv
- Figure 1-source data 6/20220825CI-WB.pzfx
- __MACOSX/Figure 1-source data 6/._20220825CI-WB.pzfx
- Figure 1-source data 6/20220825CII-WB.pzfx
- __MACOSX/Figure 1-source data 6/._20220825CII-WB.pzfx
- Figure 1-source data 6/20220825GAPDH WB_Results.csv
- __MACOSX/Figure 1-source data 6/._20220825GAPDH WB_Results.csv
- Figure 1-source data 6/20220825WB_CI&CII.xlsx
- __MACOSX/Figure 1-source data 6/._20220825WB_CI&CII.xlsx
- Figure 1-source data 6/20220825WB-CII-45KDa-Results.csv
- __MACOSX/Figure 1-source data 6/._20220825WB-CII-45KDa-Results.csv
- Figure 1-source data 6/COUP-TFI.Tif
- __MACOSX/Figure 1-source data 6/._COUP-TFI.Tif
- Figure 1-source data 6/COUP-TFII.Tif
- __MACOSX/Figure 1-source data 6/._COUP-TFII.Tif
- Figure 1-source data 6/GAPDH.Tif
- __MACOSX/Figure 1-source data 6/._GAPDH.Tif
