# Supplementary material for: The differentiation and integration of the hippocampal dorsoventral axis are controlled by two nuclear receptor genes
Source: eLife. 2023 Sep 26;12:RP86940. doi: 10.7554/eLife.86940 (PMC10522401; doi:10.7554/eLife.86940)
Supplement: Figure 1—source data 6. [file elife-86940-fig1-data6.zip › Figure 1-source data 6/20220825CI-WB-Results.csv]

	Area	Mean	Min	Max	IntDen	RawIntDen
1	270	68.737	8	124	18559	18559
2	270	48.500	4	106	13095	13095
3	270	62.900	0	115	16983	16983
4	270	45.330	0	99	12239	12239
5	270	39.259	0	79	10600	10600
6	270	33.330	0	84	8999	8999
