# Supplementary material for: The differentiation and integration of the hippocampal dorsoventral axis are controlled by two nuclear receptor genes
Source: eLife. 2023 Sep 26;12:RP86940. doi: 10.7554/eLife.86940 (PMC10522401; doi:10.7554/eLife.86940)
Supplement: Figure 1—source data 6. [file elife-86940-fig1-data6.zip › Figure 1-source data 6/20220825GAPDH WB_Results.csv]

	Area	Mean	Min	Max	IntDen	RawIntDen
1	377	107.122	20	198	40385	40385
2	377	124.724	37	186	47021	47021
3	377	112.618	27	180	42457	42457
4	377	109.947	27	182	41450	41450
5	377	80.448	1	187	32329	32329
6	377	83.324	3	187	33413	33413
