# Supplementary material for: The differentiation and integration of the hippocampal dorsoventral axis are controlled by two nuclear receptor genes
Source: eLife. 2023 Sep 26;12:RP86940. doi: 10.7554/eLife.86940 (PMC10522401; doi:10.7554/eLife.86940)
Supplement: Figure 1—source data 6. [file elife-86940-fig1-data6.zip › Figure 1-source data 6/20220825WB-CII-45KDa-Results.csv]

	Area	Mean	Min	Max	IntDen	RawIntDen
1	192	62.760	14	100	12050	12050
2	192	116.203	20	197	22311	22311
3	192	51.281	3	89	9846	9846
4	192	116.464	13	193	22361	22361
5	192	58.802	9	112	11290	11290
6	192	95.062	10	193	18252	18252
