# Supplementary material for: The differentiation and integration of the hippocampal dorsoventral axis are controlled by two nuclear receptor genes
Source: eLife. 2023 Sep 26;12:RP86940. doi: 10.7554/eLife.86940 (PMC10522401; doi:10.7554/eLife.86940)
Supplement: Figure 1—figure supplement 1—source data 1. [file elife-86940-fig1-figsupp1-data1.zip]

Archive with 53 entries (52 files):
- Figure 1-figure supplement 1-source data 1/
- Figure 1-figure supplement 1-source data 1/2879-CKO-1M-RX CII FF-2.5X-SAGITAL-CI-CII-2-Image Export-01_AF488.tif
- Figure 1-figure supplement 1-source data 1/._F1098-1-E11-MUT-CI-LACZ-063X-20X-G10-G.jpg
- Figure 1-figure supplement 1-source data 1/2879-CKO-1M-RX CII FF-2.5X-SAGITAL-CI-CII-2-Image Export-01_AF594.tif
- Figure 1-figure supplement 1-source data 1/._F1098-1-E11-MUT-CII-LACZ-063X-20X-G15-R150-G.jpg
- Figure 1-figure supplement 1-source data 1/2879-CKO-1M-RX CII FF-2.5X-SAGITAL-CI-CII-2-Image Export-01_DAPI.tif
- Figure 1-figure supplement 1-source data 1/._F1098-1-E11-MUT-CII-LACZ-063X-20X-G15-R150-R.jpg
- Figure 1-figure supplement 1-source data 1/2879-CKO-1M-RX CII FF-2.5X-SAGITAL-CI-CII-2-Image Export-01.tif
- Figure 1-figure supplement 1-source data 1/._F1098-1-MUT-CII-LACZ-063X-5X-G80-R600-G.jpg
- Figure 1-figure supplement 1-source data 1/2879-CON-1M-CII FF-2.5X-SAGITAL-CI-CII-2-Image Export-11_AF488.tif
- Figure 1-figure supplement 1-source data 1/._F1098-1-MUT-CII-LACZ-063X-5X-G80-R600-GR.jpg
- Figure 1-figure supplement 1-source data 1/2879-CON-1M-CII FF-2.5X-SAGITAL-CI-CII-2-Image Export-11_AF594.tif
- Figure 1-figure supplement 1-source data 1/._F1098-1-MUT-CII-LACZ-063X-5X-G80-R600-R.jpg
- Figure 1-figure supplement 1-source data 1/2879-CON-1M-CII FF-2.5X-SAGITAL-CI-CII-2-Image Export-11_DAPI.tif
- Figure 1-figure supplement 1-source data 1/._F1098-2-CON-CII-LACZ-063X-5X-G80-R600-G.jpg
- Figure 1-figure supplement 1-source data 1/2879-CON-1M-CII FF-2.5X-SAGITAL-CI-CII-2-Image Export-11.tif
- Figure 1-figure supplement 1-source data 1/._F1098-2-CON-CII-LACZ-063X-5X-G80-R600-GR.jpg
- Figure 1-figure supplement 1-source data 1/C57 WT-COOL-2-E12.5-#30-4-5-CI-CII-left brain-Image Export-27_AF488-T2.tif
- Figure 1-figure supplement 1-source data 1/._F1098-2-CON-CII-LACZ-063X-5X-G80-R600-R.jpg
- Figure 1-figure supplement 1-source data 1/C57 WT-COOL-2-E12.5-#30-4-5X-CI-CII-left brain-Image Export-27_AF594-T1.tif
- Figure 1-figure supplement 1-source data 1/._F1098-2-E11-HET-CI-LACZ-063X-20X-G10-G.jpg
- Figure 1-figure supplement 1-source data 1/C57 WT-COOL-2-E12.5-#30-4-5X-CI-CII-left brain-Image Export-27_DAPI-T3.tif
- Figure 1-figure supplement 1-source data 1/._F1098-2-E11-HET-CII-LACZ-063X-20X-G15-R150-G.jpg
- Figure 1-figure supplement 1-source data 1/C57 WT-COOL-2-E12.5-#30-4-5X-CI-CII-left brain-Image Export-27.tif
- Figure 1-figure supplement 1-source data 1/._F1098-2-E11-HET-CII-LACZ-063X-20X-G15-R150-R.jpg
- Figure 1-figure supplement 1-source data 1/F1098-1-E11-MUT-CI-LACZ-063X-20X-G10-G.jpg
- __MACOSX/Figure 1-figure supplement 1-source data 1/._F1098-1-E11-MUT-CI-LACZ-063X-20X-G10-G.jpg
- Figure 1-figure supplement 1-source data 1/F1098-1-E11-MUT-CII-LACZ-063X-20X-G15-R150-G.jpg
- __MACOSX/Figure 1-figure supplement 1-source data 1/._F1098-1-E11-MUT-CII-LACZ-063X-20X-G15-R150-G.jpg
- Figure 1-figure supplement 1-source data 1/F1098-1-E11-MUT-CII-LACZ-063X-20X-G15-R150-R.jpg
- __MACOSX/Figure 1-figure supplement 1-source data 1/._F1098-1-E11-MUT-CII-LACZ-063X-20X-G15-R150-R.jpg
- Figure 1-figure supplement 1-source data 1/F1098-1-MUT-CII-LACZ-063X-5X-G80-R600-G.jpg
- __MACOSX/Figure 1-figure supplement 1-source data 1/._F1098-1-MUT-CII-LACZ-063X-5X-G80-R600-G.jpg
- Figure 1-figure supplement 1-source data 1/F1098-1-MUT-CII-LACZ-063X-5X-G80-R600-GR.jpg
- __MACOSX/Figure 1-figure supplement 1-source data 1/._F1098-1-MUT-CII-LACZ-063X-5X-G80-R600-GR.jpg
- Figure 1-figure supplement 1-source data 1/F1098-1-MUT-CII-LACZ-063X-5X-G80-R600-R.jpg
- __MACOSX/Figure 1-figure supplement 1-source data 1/._F1098-1-MUT-CII-LACZ-063X-5X-G80-R600-R.jpg
- Figure 1-figure supplement 1-source data 1/F1098-2-CON-CII-LACZ-063X-5X-G80-R600-G.jpg
- __MACOSX/Figure 1-figure supplement 1-source data 1/._F1098-2-CON-CII-LACZ-063X-5X-G80-R600-G.jpg
- Figure 1-figure supplement 1-source data 1/F1098-2-CON-CII-LACZ-063X-5X-G80-R600-GR.jpg
- __MACOSX/Figure 1-figure supplement 1-source data 1/._F1098-2-CON-CII-LACZ-063X-5X-G80-R600-GR.jpg
- Figure 1-figure supplement 1-source data 1/F1098-2-CON-CII-LACZ-063X-5X-G80-R600-R.jpg
- __MACOSX/Figure 1-figure supplement 1-source data 1/._F1098-2-CON-CII-LACZ-063X-5X-G80-R600-R.jpg
- Figure 1-figure supplement 1-source data 1/F1098-2-E11-HET-CI-LACZ-063X-20X-G10-G.jpg
- __MACOSX/Figure 1-figure supplement 1-source data 1/._F1098-2-E11-HET-CI-LACZ-063X-20X-G10-G.jpg
- Figure 1-figure supplement 1-source data 1/F1098-2-E11-HET-CII-LACZ-063X-20X-G15-R150-G.jpg
- __MACOSX/Figure 1-figure supplement 1-source data 1/._F1098-2-E11-HET-CII-LACZ-063X-20X-G15-R150-G.jpg
- Figure 1-figure supplement 1-source data 1/F1098-2-E11-HET-CII-LACZ-063X-20X-G15-R150-R.jpg
- __MACOSX/Figure 1-figure supplement 1-source data 1/._F1098-2-E11-HET-CII-LACZ-063X-20X-G15-R150-R.jpg
- Figure 1-figure supplement 1-source data 1/F1189-7-E14.5-DKO-10X-RX FF ff-#25-CI-CII-4-R-Image Export-24_AF488.tif
- Figure 1-figure supplement 1-source data 1/F1189-7-E14.5-DKO-10X-RX FF ff-#25-CI-CII-4-R-Image Export-24_AF594.tif
- Figure 1-figure supplement 1-source data 1/F1189-7-E14.5-DKO-10X-RX FF ff-#25-CI-CII-4-R-Image Export-24_DAPI.tif
- Figure 1-figure supplement 1-source data 1/F1189-7-E14.5-DKO-10X-RX FF ff-#25-CI-CII-4-R-Image Export-24.tif
