# Supplementary material for: The differentiation and integration of the hippocampal dorsoventral axis are controlled by two nuclear receptor genes
Source: eLife. 2023 Sep 26;12:RP86940. doi: 10.7554/eLife.86940 (PMC10522401; doi:10.7554/eLife.86940)
Supplement: Figure 1—figure supplement 1—source data 2. [file elife-86940-fig1-figsupp1-data2.zip]

Archive with 43 entries (42 files):
- Figure 1-figure supplement 1-source data 2/
- Figure 1-figure supplement 1-source data 2/F1189-8-E14.5-CON-10X-F+ ff-#25-CI-CII-4-L-Image Export-22_AF488.tif
- Figure 1-figure supplement 1-source data 2/._F5391-3-E10-CI-100X-5X-35-G300.JPG
- Figure 1-figure supplement 1-source data 2/F1189-8-E14.5-CON-10X-F+ ff-#25-CI-CII-4-L-Image Export-22_AF594.tif
- Figure 1-figure supplement 1-source data 2/._F5391-3-E10-CII-100X-5X-35-G400.JPG
- Figure 1-figure supplement 1-source data 2/F1189-8-E14.5-CON-10X-F+ ff-#25-CI-CII-4-L-Image Export-22_DAPI.tif
- Figure 1-figure supplement 1-source data 2/._F8714-2-E11-CI-100X-5X-30-G200.JPG
- Figure 1-figure supplement 1-source data 2/F1189-8-E14.5-CON-10X-F+ ff-#25-CI-CII-4-L-Image Export-22.tif
- Figure 1-figure supplement 1-source data 2/._F8714-2-E11-CII-100X-5X-30-G400.JPG
- Figure 1-figure supplement 1-source data 2/F1189-8-E14.5-CON-10X-F+ ff-#25-CI-CII-4-R-Image Export-24_AF488.tif
- Figure 1-figure supplement 1-source data 2/._WT-P0-5X-CI-CII-60-1-L-Image Export-02.jpg
- Figure 1-figure supplement 1-source data 2/F1189-8-E14.5-CON-10X-F+ ff-#25-CI-CII-4-R-Image Export-24_AF594.tif
- Figure 1-figure supplement 1-source data 2/._WT-P0-5X-CI-CII-60-1-LHPC-Image Export-03.jpg
- Figure 1-figure supplement 1-source data 2/F1189-8-E14.5-CON-10X-F+ ff-#25-CI-CII-4-R-Image Export-24_DAPI.tif
- Figure 1-figure supplement 1-source data 2/._WT-P0-CI-CII-78-1-R-Image Export-14.jpg
- Figure 1-figure supplement 1-source data 2/F1189-8-E14.5-CON-10X-F+ ff-#25-CI-CII-4-R-Image Export-24.tif
- Figure 1-figure supplement 1-source data 2/F3094-3-CI CKO-RX CI ff-1M-2.5X-CI-CII-2-Image Export-24_AF488.tif
- Figure 1-figure supplement 1-source data 2/F3094-3-CI CKO-RX CI ff-1M-2.5X-CI-CII-2-Image Export-24_AF594.tif
- Figure 1-figure supplement 1-source data 2/F3094-3-CI CKO-RX CI ff-1M-2.5X-CI-CII-2-Image Export-24_DAPI.tif
- Figure 1-figure supplement 1-source data 2/F3094-3-CI CKO-RX CI ff-1M-2.5X-CI-CII-2-Image Export-24.tif
- Figure 1-figure supplement 1-source data 2/F5391-3-E10-CI-100X-5X-35-G300.JPG
- __MACOSX/Figure 1-figure supplement 1-source data 2/._F5391-3-E10-CI-100X-5X-35-G300.JPG
- Figure 1-figure supplement 1-source data 2/F5391-3-E10-CII-100X-5X-35-G400.JPG
- __MACOSX/Figure 1-figure supplement 1-source data 2/._F5391-3-E10-CII-100X-5X-35-G400.JPG
- Figure 1-figure supplement 1-source data 2/F8714-2-E11-CI-100X-5X-30-G200.JPG
- __MACOSX/Figure 1-figure supplement 1-source data 2/._F8714-2-E11-CI-100X-5X-30-G200.JPG
- Figure 1-figure supplement 1-source data 2/F8714-2-E11-CII-100X-5X-30-G400.JPG
- __MACOSX/Figure 1-figure supplement 1-source data 2/._F8714-2-E11-CII-100X-5X-30-G400.JPG
- Figure 1-figure supplement 1-source data 2/WT-P0-5X-CI-CII-60-1-L-Image Export-02_AF488.jpg
- Figure 1-figure supplement 1-source data 2/WT-P0-5X-CI-CII-60-1-L-Image Export-02_AF594.jpg
- Figure 1-figure supplement 1-source data 2/WT-P0-5X-CI-CII-60-1-L-Image Export-02_DAPI.jpg
- Figure 1-figure supplement 1-source data 2/WT-P0-5X-CI-CII-60-1-L-Image Export-02.jpg
- __MACOSX/Figure 1-figure supplement 1-source data 2/._WT-P0-5X-CI-CII-60-1-L-Image Export-02.jpg
- Figure 1-figure supplement 1-source data 2/WT-P0-5X-CI-CII-60-1-LHPC-Image Export-03_AF488.jpg
- Figure 1-figure supplement 1-source data 2/WT-P0-5X-CI-CII-60-1-LHPC-Image Export-03_AF594.jpg
- Figure 1-figure supplement 1-source data 2/WT-P0-5X-CI-CII-60-1-LHPC-Image Export-03_DAPI.jpg
- Figure 1-figure supplement 1-source data 2/WT-P0-5X-CI-CII-60-1-LHPC-Image Export-03.jpg
- __MACOSX/Figure 1-figure supplement 1-source data 2/._WT-P0-5X-CI-CII-60-1-LHPC-Image Export-03.jpg
- Figure 1-figure supplement 1-source data 2/WT-P0-5X-CI-CII-78-1-R-Image Export-14_AF488.jpg
- Figure 1-figure supplement 1-source data 2/WT-P0-5X-CI-CII-78-1-R-Image Export-14_AF594.jpg
- Figure 1-figure supplement 1-source data 2/WT-P0-5X-CI-CII-78-1-R-Image Export-14_DAPI.jpg
- Figure 1-figure supplement 1-source data 2/WT-P0-CI-CII-78-1-R-Image Export-14.jpg
- __MACOSX/Figure 1-figure supplement 1-source data 2/._WT-P0-CI-CII-78-1-R-Image Export-14.jpg
