# Supplementary material for: The differentiation and integration of the hippocampal dorsoventral axis are controlled by two nuclear receptor genes
Source: eLife. 2023 Sep 26;12:RP86940. doi: 10.7554/eLife.86940 (PMC10522401; doi:10.7554/eLife.86940)
Supplement: Figure 2—source data 1. [file elife-86940-fig2-data1.zip]

Archive with 14 entries (13 files):
- Figure 2-source data 1/
- Figure 2-source data 1/F3092-2-CON-2.5X-RX CI f+-1M-#36-2-Image Export-03.tif
- Figure 2-source data 1/._F3094-3-CI CKO-2.5X-RX CI ff-1M-#34-2-Image Export-13.tif
- Figure 2-source data 1/F3092-2-CON-2.5X-RX CI f+-1M-#44-2-Image Export-04.tif
- Figure 2-source data 1/._F3094-4-CI CKO-2.5X-RX CI ff-1M-#116-2-Image Export-14.tif
- Figure 2-source data 1/F3092-2-CON-2.5X-RX CI f+-1M-#69-2-Image Export-07.tif
- Figure 2-source data 1/F3094-3-CI CKO-2.5X-RX CI ff-1M-#29-2-Image Export-12.tif
- Figure 2-source data 1/F3094-3-CI CKO-2.5X-RX CI ff-1M-#34-2-Image Export-13.tif
- __MACOSX/Figure 2-source data 1/._F3094-3-CI CKO-2.5X-RX CI ff-1M-#34-2-Image Export-13.tif
- Figure 2-source data 1/F3094-3-CI CKO-2.5X-RX CI ff-1M-#48-2-Image Export-15.tif
- Figure 2-source data 1/F3094-4-CI CKO-2.5X-RX CI ff-1M-#116-2-Image Export-14.tif
- __MACOSX/Figure 2-source data 1/._F3094-4-CI CKO-2.5X-RX CI ff-1M-#116-2-Image Export-14.tif
- Figure 2-source data 1/F3094-4-CI CKO-2.5X-RX CI ff-1M-#128-1-Image Export-17.tif
- Figure 2-source data 1/F3094-4-CI CKO-2.5X-RX CI ff-1M-#139-3-Image Export-22.tif
