# Supplementary material for: The differentiation and integration of the hippocampal dorsoventral axis are controlled by two nuclear receptor genes
Source: eLife. 2023 Sep 26;12:RP86940. doi: 10.7554/eLife.86940 (PMC10522401; doi:10.7554/eLife.86940)
Supplement: Figure 2—source data 2. [file elife-86940-fig2-data2.zip]

Archive with 15 entries (14 files):
- Figure 2-source data 2/
- Figure 2-source data 2/F3094-5-CON-2.5X-CI f+-1M-#126-1-Image Export-04.tif
- Figure 2-source data 2/F3094-5-CON-2.5X-CI f+-1M-#146-1-Image Export-07.tif
- Figure 2-source data 2/F3094-5-CON-2.5X-CI f+-1M-#171-1-Image Export-19.tif
- Figure 2-source data 2/F3094-2-CON-2.5X-RX CI F+-1M-SAGITAL-HUB-WFS1-33#-2-Image Export-05_AF488.tif
- Figure 2-source data 2/._F3094-2-CON-2.5X-RX CI F+-1M-SAGITAL-HUB-WFS1-33#-2-Image Export-05_AF594.tif
- Figure 2-source data 2/F3094-2-CON-2.5X-RX CI F+-1M-SAGITAL-HUB-WFS1-33#-2-Image Export-05_AF594.tif
- __MACOSX/Figure 2-source data 2/._F3094-2-CON-2.5X-RX CI F+-1M-SAGITAL-HUB-WFS1-33#-2-Image Export-05_AF594.tif
- Figure 2-source data 2/F3094-2-CON-2.5X-RX CI F+-1M-SAGITAL-HUB-WFS1-33#-2-Image Export-05.tif
- Figure 2-source data 2/F3094-2-CON-RX CI F+-1M-SAG-HUB-WSF1-#33-2-5X-dHPC-Image Export-04_AF488-T2.tif
- Figure 2-source data 2/F3094-2-CON-RX CI F+-1M-SAG-HUB-WSF1-#33-2-5X-dHPC-Image Export-04_AF594-T1.tif
- Figure 2-source data 2/F3094-2-CON-RX CI F+-1M-SAG-HUB-WSF1-#33-2-5X-dHPC-Image Export-04.tif
- Figure 2-source data 2/F3094-2-CON-RX CI F+-1M-SAG-HUB-WSF1-#33-2-5X-vHPC-Image Export-05_AF488-T2.tif
- Figure 2-source data 2/F3094-2-CON-RX CI F+-1M-SAG-HUB-WSF1-#33-2-5X-vHPC-Image Export-05_AF594-T1.tif
- Figure 2-source data 2/F3094-2-CON-RX CI F+-1M-SAG-HUB-WSF1-#33-2-5X-vHPC-Image Export-05.tif
