# Supplementary material for: The differentiation and integration of the hippocampal dorsoventral axis are controlled by two nuclear receptor genes
Source: eLife. 2023 Sep 26;12:RP86940. doi: 10.7554/eLife.86940 (PMC10522401; doi:10.7554/eLife.86940)
Supplement: Figure 2—source data 3. [file elife-86940-fig2-data3.zip]

Archive with 13 entries (12 files):
- Figure 2-source data 3/
- Figure 2-source data 3/F3094-2-CON-RX CI F+-1M-SAGITAL-HUB-CTIP2-152#-2-5X-vHPC-Image Export-10_AF488.tif
- Figure 2-source data 3/F3094-2-CON-RX CI F+-1M-SAGITAL-HUB-CTIP2-152#-2-2.5X-HPC-Image Export-07_AF488.tif
- Figure 2-source data 3/F3094-2-CON-RX CI F+-1M-SAGITAL-HUB-CTIP2-152#-2-5X-vHPC-Image Export-10_AF594.tif
- Figure 2-source data 3/F3094-2-CON-RX CI F+-1M-SAGITAL-HUB-CTIP2-152#-2-5X-vHPC-Image Export-10_DAPI.tif
- Figure 2-source data 3/F3094-2-CON-RX CI F+-1M-SAGITAL-HUB-CTIP2-152#-2-2.5X-HPC-Image Export-07_AF594.tif
- Figure 2-source data 3/F3094-2-CON-RX CI F+-1M-SAGITAL-HUB-CTIP2-152#-2-5X-vHPC-Image Export-10.tif
- Figure 2-source data 3/F3094-2-CON-RX CI F+-1M-SAGITAL-HUB-CTIP2-152#-2-2.5X-HPC-Image Export-07_DAPI.tif
- Figure 2-source data 3/F3094-2-CON-RX CI F+-1M-SAGITAL-HUB-CTIP2-152#-2-2.5X-HPC-Image Export-07.tif
- Figure 2-source data 3/F3094-2-CON-RX CI F+-1M-SAGITAL-HUB-CTIP2-152#-2-5X-dHPC-Image Export-08_AF488.tif
- Figure 2-source data 3/F3094-2-CON-RX CI F+-1M-SAGITAL-HUB-CTIP2-152#-2-5X-dHPC-Image Export-08_AF594.tif
- Figure 2-source data 3/F3094-2-CON-RX CI F+-1M-SAGITAL-HUB-CTIP2-152#-2-5X-dHPC-Image Export-08_DAPI.tif
- Figure 2-source data 3/F3094-2-CON-RX CI F+-1M-SAGITAL-HUB-CTIP2-152#-2-5X-dHPC-Image Export-08.tif
