# Supplementary material for: The differentiation and integration of the hippocampal dorsoventral axis are controlled by two nuclear receptor genes
Source: eLife. 2023 Sep 26;12:RP86940. doi: 10.7554/eLife.86940 (PMC10522401; doi:10.7554/eLife.86940)
Supplement: Figure 2—source data 4. [file elife-86940-fig2-data4.zip]

Archive with 24 entries (23 files):
- Figure 2-source data 4/
- Figure 2-source data 4/F3094-3-CKO-2.5X-RX CI FF-1M-SAGITAL-HUB-WFS1-32#-2-Image Export-13_AF488.tif
- Figure 2-source data 4/._F3094-3-CKO-RX CI FF-1M-SAGITAL-HUB-CTIP2-24#-2-5X-vHPC-Image Export-08_AF488.tif
- Figure 2-source data 4/F3094-3-CKO-2.5X-RX CI FF-1M-SAGITAL-HUB-WFS1-32#-2-Image Export-13_AF594.tif
- Figure 2-source data 4/F3094-3-CKO-2.5X-RX CI FF-1M-SAGITAL-HUB-WFS1-32#-2-Image Export-13.tif
- Figure 2-source data 4/F3094-3-CKO-RX CI FF-1M-SAG-HUB-WFS1-#33-2-5X-dHPC-Image Export-13_AF488-T2.tif
- Figure 2-source data 4/F3094-3-CKO-RX CI FF-1M-SAG-HUB-WFS1-#33-2-5X-dHPC-Image Export-13_AF594-T1.tif
- Figure 2-source data 4/F3094-3-CKO-RX CI FF-1M-SAG-HUB-WFS1-#33-2-5X-dHPC-Image Export-13.tif
- Figure 2-source data 4/F3094-3-CKO-RX CI FF-1M-SAG-HUB-WFS1-#33-2-5X-vHPC-Image Export-14_AF488-T2.tif
- Figure 2-source data 4/F3094-3-CKO-RX CI FF-1M-SAG-HUB-WFS1-#33-2-5X-vHPC-Image Export-14_AF594-T1.tif
- Figure 2-source data 4/F3094-3-CKO-RX CI FF-1M-SAG-HUB-WFS1-#33-2-5X-vHPC-Image Export-14.tif
- Figure 2-source data 4/F3094-3-CKO-RX CI FF-1M-SAGITAL-HUB-CTIP2-24#-2-2.5X-HPC-Image Export-06_AF488.tif
- Figure 2-source data 4/F3094-3-CKO-RX CI FF-1M-SAGITAL-HUB-CTIP2-24#-2-2.5X-HPC-Image Export-06_AF594.tif
- Figure 2-source data 4/F3094-3-CKO-RX CI FF-1M-SAGITAL-HUB-CTIP2-24#-2-2.5X-HPC-Image Export-06_DAPI.tif
- Figure 2-source data 4/F3094-3-CKO-RX CI FF-1M-SAGITAL-HUB-CTIP2-24#-2-2.5X-HPC-Image Export-06.tif
- Figure 2-source data 4/F3094-3-CKO-RX CI FF-1M-SAGITAL-HUB-CTIP2-24#-2-5X-dHPC-Image Export-07_AF488.tif
- Figure 2-source data 4/F3094-3-CKO-RX CI FF-1M-SAGITAL-HUB-CTIP2-24#-2-5X-dHPC-Image Export-07_AF594.tif
- Figure 2-source data 4/F3094-3-CKO-RX CI FF-1M-SAGITAL-HUB-CTIP2-24#-2-5X-dHPC-Image Export-07_DAPI.tif
- Figure 2-source data 4/F3094-3-CKO-RX CI FF-1M-SAGITAL-HUB-CTIP2-24#-2-5X-dHPC-Image Export-07.tif
- Figure 2-source data 4/F3094-3-CKO-RX CI FF-1M-SAGITAL-HUB-CTIP2-24#-2-5X-vHPC-Image Export-08_AF488.tif
- __MACOSX/Figure 2-source data 4/._F3094-3-CKO-RX CI FF-1M-SAGITAL-HUB-CTIP2-24#-2-5X-vHPC-Image Export-08_AF488.tif
- Figure 2-source data 4/F3094-3-CKO-RX CI FF-1M-SAGITAL-HUB-CTIP2-24#-2-5X-vHPC-Image Export-08_AF594.tif
- Figure 2-source data 4/F3094-3-CKO-RX CI FF-1M-SAGITAL-HUB-CTIP2-24#-2-5X-vHPC-Image Export-08_DAPI.tif
- Figure 2-source data 4/F3094-3-CKO-RX CI FF-1M-SAGITAL-HUB-CTIP2-24#-2-5X-vHPC-Image Export-08.tif
