# Supplementary material for: The differentiation and integration of the hippocampal dorsoventral axis are controlled by two nuclear receptor genes
Source: eLife. 2023 Sep 26;12:RP86940. doi: 10.7554/eLife.86940 (PMC10522401; doi:10.7554/eLife.86940)
Supplement: Figure 2—figure supplement 1—source data 1. [file elife-86940-fig2-figsupp1-data1.zip]

Archive with 185 entries (183 files):
- Figure 2-figure supplement 1-source data 1/
- Figure 2-figure supplement 1-source data 1/2064-MUT-1-5-40X-1-2.jpg
- __MACOSX/Figure 2-figure supplement 1-source data 1/._2064-MUT-1-5-40X-1-2.jpg
- Figure 2-figure supplement 1-source data 1/._2064-MUT-1-5-40X-1-2.jpg
- Figure 2-figure supplement 1-source data 1/2064-MUT-1-5-40X-1.jpg
- __MACOSX/Figure 2-figure supplement 1-source data 1/._2064-MUT-1-5-40X-1.jpg
- Figure 2-figure supplement 1-source data 1/._2064-MUT-1-5-40X-1.jpg
- Figure 2-figure supplement 1-source data 1/2065-CON-3-2-40X.jpg
- __MACOSX/Figure 2-figure supplement 1-source data 1/._2065-CON-3-2-40X.jpg
- Figure 2-figure supplement 1-source data 1/._2065-CON-3-2-40X.jpg
- Figure 2-figure supplement 1-source data 1/2065-CON-4-1-40X-1.jpg
- __MACOSX/Figure 2-figure supplement 1-source data 1/._2065-CON-4-1-40X-1.jpg
- Figure 2-figure supplement 1-source data 1/._2065-CON-4-1-40X-1.jpg
- Figure 2-figure supplement 1-source data 1/2065-CON-4-1-40X-2.jpg
- __MACOSX/Figure 2-figure supplement 1-source data 1/._2065-CON-4-1-40X-2.jpg
- Figure 2-figure supplement 1-source data 1/._2065-CON-4-1-40X-2.jpg
- Figure 2-figure supplement 1-source data 1/2065-CON-4-1-40X-3.jpg
- __MACOSX/Figure 2-figure supplement 1-source data 1/._2065-CON-4-1-40X-3.jpg
- Figure 2-figure supplement 1-source data 1/._2065-CON-4-1-40X-3.jpg
- Figure 2-figure supplement 1-source data 1/2065-CON-4-3-40X-1.jpg
- __MACOSX/Figure 2-figure supplement 1-source data 1/._2065-CON-4-3-40X-1.jpg
- Figure 2-figure supplement 1-source data 1/._2065-CON-4-3-40X-1.jpg
- Figure 2-figure supplement 1-source data 1/2065-CON-4-3-40X-2.jpg
- __MACOSX/Figure 2-figure supplement 1-source data 1/._2065-CON-4-3-40X-2.jpg
- Figure 2-figure supplement 1-source data 1/._2065-CON-4-3-40X-2.jpg
- Figure 2-figure supplement 1-source data 1/2065-CON-5-5-40X-2.jpg
- __MACOSX/Figure 2-figure supplement 1-source data 1/._2065-CON-5-5-40X-2.jpg
- Figure 2-figure supplement 1-source data 1/._2065-CON-5-5-40X-2.jpg
- Figure 2-figure supplement 1-source data 1/2065-CON-5-5-40X-3.jpg
- __MACOSX/Figure 2-figure supplement 1-source data 1/._2065-CON-5-5-40X-3.jpg
- Figure 2-figure supplement 1-source data 1/._2065-CON-5-5-40X-3.jpg
- Figure 2-figure supplement 1-source data 1/2130-MUT-20X-2-1.jpg
- __MACOSX/Figure 2-figure supplement 1-source data 1/._2130-MUT-20X-2-1.jpg
- Figure 2-figure supplement 1-source data 1/._2130-MUT-20X-2-1.jpg
- Figure 2-figure supplement 1-source data 1/2130-MUT-20X-7-2.jpg
- __MACOSX/Figure 2-figure supplement 1-source data 1/._2130-MUT-20X-7-2.jpg
- Figure 2-figure supplement 1-source data 1/._2130-MUT-20X-7-2.jpg
- Figure 2-figure supplement 1-source data 1/2130-MUT-40X-2-1a.jpg
- __MACOSX/Figure 2-figure supplement 1-source data 1/._2130-MUT-40X-2-1a.jpg
- Figure 2-figure supplement 1-source data 1/._2130-MUT-40X-2-1a.jpg
- Figure 2-figure supplement 1-source data 1/2130-MUT-40X-2-1b.jpg
- __MACOSX/Figure 2-figure supplement 1-source data 1/._2130-MUT-40X-2-1b.jpg
- Figure 2-figure supplement 1-source data 1/._2130-MUT-40X-2-1b.jpg
- Figure 2-figure supplement 1-source data 1/2130-MUT-40X-2-6.jpg
- __MACOSX/Figure 2-figure supplement 1-source data 1/._2130-MUT-40X-2-6.jpg
- Figure 2-figure supplement 1-source data 1/._2130-MUT-40X-2-6.jpg
- Figure 2-figure supplement 1-source data 1/2130-MUT-40X-7-2a.jpg
- __MACOSX/Figure 2-figure supplement 1-source data 1/._2130-MUT-40X-7-2a.jpg
- Figure 2-figure supplement 1-source data 1/._2130-MUT-40X-7-2a.jpg
- Figure 2-figure supplement 1-source data 1/2130-MUT-40X-7-2b.jpg
- __MACOSX/Figure 2-figure supplement 1-source data 1/._2130-MUT-40X-7-2b.jpg
- Figure 2-figure supplement 1-source data 1/._2130-MUT-40X-7-2b.jpg
- Figure 2-figure supplement 1-source data 1/2134-CON-40X-1-1.jpg
- __MACOSX/Figure 2-figure supplement 1-source data 1/._2134-CON-40X-1-1.jpg
- Figure 2-figure supplement 1-source data 1/._2134-CON-40X-1-1.jpg
- Figure 2-figure supplement 1-source data 1/2134-CON-40X-1-5a.jpg
- __MACOSX/Figure 2-figure supplement 1-source data 1/._2134-CON-40X-1-5a.jpg
- Figure 2-figure supplement 1-source data 1/._2134-CON-40X-1-5a.jpg
- Figure 2-figure supplement 1-source data 1/2134-CON-40X-2-4.jpg
- __MACOSX/Figure 2-figure supplement 1-source data 1/._2134-CON-40X-2-4.jpg
- Figure 2-figure supplement 1-source data 1/._2134-CON-40X-2-4.jpg
- Figure 2-figure supplement 1-source data 1/2134-CON-40X-4-2a.jpg
- __MACOSX/Figure 2-figure supplement 1-source data 1/._2134-CON-40X-4-2a.jpg
- Figure 2-figure supplement 1-source data 1/._2134-CON-40X-4-2a.jpg
- Figure 2-figure supplement 1-source data 1/2134-CON-40X-4-2b.jpg
- __MACOSX/Figure 2-figure supplement 1-source data 1/._2134-CON-40X-4-2b.jpg
- Figure 2-figure supplement 1-source data 1/._2134-CON-40X-4-2b.jpg
- Figure 2-figure supplement 1-source data 1/2134-CON-40X-5-6.jpg
- __MACOSX/Figure 2-figure supplement 1-source data 1/._2134-CON-40X-5-6.jpg
- Figure 2-figure supplement 1-source data 1/._2134-CON-40X-5-6.jpg
- Figure 2-figure supplement 1-source data 1/2366-CON-20X-1-1.jpg
- __MACOSX/Figure 2-figure supplement 1-source data 1/._2366-CON-20X-1-1.jpg
- Figure 2-figure supplement 1-source data 1/._2366-CON-20X-1-1.jpg
- Figure 2-figure supplement 1-source data 1/2366-CON-20X-1-5.jpg
- __MACOSX/Figure 2-figure supplement 1-source data 1/._2366-CON-20X-1-5.jpg
- Figure 2-figure supplement 1-source data 1/._2366-CON-20X-1-5.jpg
- Figure 2-figure supplement 1-source data 1/2366-CON-20X-2-2.jpg
- __MACOSX/Figure 2-figure supplement 1-source data 1/._2366-CON-20X-2-2.jpg
- Figure 2-figure supplement 1-source data 1/._2366-CON-20X-2-2.jpg
- Figure 2-figure supplement 1-source data 1/2366-CON-20X-2-5-02.jpg
- __MACOSX/Figure 2-figure supplement 1-source data 1/._2366-CON-20X-2-5-02.jpg
- Figure 2-figure supplement 1-source data 1/._2366-CON-20X-2-5-02.jpg
- Figure 2-figure supplement 1-source data 1/2366-CON-20X-2-5.jpg
- __MACOSX/Figure 2-figure supplement 1-source data 1/._2366-CON-20X-2-5.jpg
- Figure 2-figure supplement 1-source data 1/._2366-CON-20X-2-5.jpg
- Figure 2-figure supplement 1-source data 1/2366-CON-20X-3-1-02.jpg
- __MACOSX/Figure 2-figure supplement 1-source data 1/._2366-CON-20X-3-1-02.jpg
- Figure 2-figure supplement 1-source data 1/._2366-CON-20X-3-1-02.jpg
- Figure 2-figure supplement 1-source data 1/2366-CON-20X-3-1.jpg
- __MACOSX/Figure 2-figure supplement 1-source data 1/._2366-CON-20X-3-1.jpg
- Figure 2-figure supplement 1-source data 1/._2366-CON-20X-3-1.jpg
- Figure 2-figure supplement 1-source data 1/2366-CON-20X-3-4.jpg
- __MACOSX/Figure 2-figure supplement 1-source data 1/._2366-CON-20X-3-4.jpg
- Figure 2-figure supplement 1-source data 1/._2366-CON-20X-3-4.jpg
- Figure 2-figure supplement 1-source data 1/2366-CON-20X-3-5-02.jpg
- __MACOSX/Figure 2-figure supplement 1-source data 1/._2366-CON-20X-3-5-02.jpg
- Figure 2-figure supplement 1-source data 1/._2366-CON-20X-3-5-02.jpg
- Figure 2-figure supplement 1-source data 1/2366-CON-20X-3-5-03.jpg
- __MACOSX/Figure 2-figure supplement 1-source data 1/._2366-CON-20X-3-5-03.jpg
- Figure 2-figure supplement 1-source data 1/._2366-CON-20X-3-5-03.jpg
- Figure 2-figure supplement 1-source data 1/2366-CON-20X-3-5-04.jpg
- __MACOSX/Figure 2-figure supplement 1-source data 1/._2366-CON-20X-3-5-04.jpg
- Figure 2-figure supplement 1-source data 1/._2366-CON-20X-3-5-04.jpg
- Figure 2-figure supplement 1-source data 1/2366-CON-20X-3-5.jpg
- __MACOSX/Figure 2-figure supplement 1-source data 1/._2366-CON-20X-3-5.jpg
- Figure 2-figure supplement 1-source data 1/._2366-CON-20X-3-5.jpg
- Figure 2-figure supplement 1-source data 1/2366-CON-20X-4-3.jpg
- __MACOSX/Figure 2-figure supplement 1-source data 1/._2366-CON-20X-4-3.jpg
- Figure 2-figure supplement 1-source data 1/._2366-CON-20X-4-3.jpg
- Figure 2-figure supplement 1-source data 1/2366-CON-20X-4-5-02.jpg
- __MACOSX/Figure 2-figure supplement 1-source data 1/._2366-CON-20X-4-5-02.jpg
- Figure 2-figure supplement 1-source data 1/._2366-CON-20X-4-5-02.jpg
- Figure 2-figure supplement 1-source data 1/2366-CON-20X-4-5.jpg
- __MACOSX/Figure 2-figure supplement 1-source data 1/._2366-CON-20X-4-5.jpg
- Figure 2-figure supplement 1-source data 1/._2366-CON-20X-4-5.jpg
- Figure 2-figure supplement 1-source data 1/2366-CON-20X-5-4.jpg
- __MACOSX/Figure 2-figure supplement 1-source data 1/._2366-CON-20X-5-4.jpg
- Figure 2-figure supplement 1-source data 1/._2366-CON-20X-5-4.jpg
- Figure 2-figure supplement 1-source data 1/2369-MUT-20X-1-1-02.jpg
- __MACOSX/Figure 2-figure supplement 1-source data 1/._2369-MUT-20X-1-1-02.jpg
- Figure 2-figure supplement 1-source data 1/._2369-MUT-20X-1-1-02.jpg
- Figure 2-figure supplement 1-source data 1/2369-MUT-20X-1-1-03.jpg
- __MACOSX/Figure 2-figure supplement 1-source data 1/._2369-MUT-20X-1-1-03.jpg
- Figure 2-figure supplement 1-source data 1/._2369-MUT-20X-1-1-03.jpg
- Figure 2-figure supplement 1-source data 1/2369-MUT-20X-1-1-04.jpg
- __MACOSX/Figure 2-figure supplement 1-source data 1/._2369-MUT-20X-1-1-04.jpg
- Figure 2-figure supplement 1-source data 1/._2369-MUT-20X-1-1-04.jpg
- Figure 2-figure supplement 1-source data 1/2369-MUT-20X-1-1.jpg
- __MACOSX/Figure 2-figure supplement 1-source data 1/._2369-MUT-20X-1-1.jpg
- Figure 2-figure supplement 1-source data 1/._2369-MUT-20X-1-1.jpg
- Figure 2-figure supplement 1-source data 1/2369-MUT-20X-1-6-02.jpg
- __MACOSX/Figure 2-figure supplement 1-source data 1/._2369-MUT-20X-1-6-02.jpg
- Figure 2-figure supplement 1-source data 1/._2369-MUT-20X-1-6-02.jpg
- Figure 2-figure supplement 1-source data 1/2369-MUT-20X-1-6-03.jpg
- __MACOSX/Figure 2-figure supplement 1-source data 1/._2369-MUT-20X-1-6-03.jpg
- Figure 2-figure supplement 1-source data 1/._2369-MUT-20X-1-6-03.jpg
- Figure 2-figure supplement 1-source data 1/2369-MUT-20X-1-6.jpg
- __MACOSX/Figure 2-figure supplement 1-source data 1/._2369-MUT-20X-1-6.jpg
- Figure 2-figure supplement 1-source data 1/._2369-MUT-20X-1-6.jpg
- Figure 2-figure supplement 1-source data 1/2369-MUT-20X-2-1.jpg
- __MACOSX/Figure 2-figure supplement 1-source data 1/._2369-MUT-20X-2-1.jpg
- Figure 2-figure supplement 1-source data 1/._2369-MUT-20X-2-1.jpg
- Figure 2-figure supplement 1-source data 1/2369-MUT-20X-2-2-02.jpg
- __MACOSX/Figure 2-figure supplement 1-source data 1/._2369-MUT-20X-2-2-02.jpg
- Figure 2-figure supplement 1-source data 1/._2369-MUT-20X-2-2-02.jpg
- Figure 2-figure supplement 1-source data 1/2369-MUT-20X-2-2.jpg
- __MACOSX/Figure 2-figure supplement 1-source data 1/._2369-MUT-20X-2-2.jpg
- Figure 2-figure supplement 1-source data 1/._2369-MUT-20X-2-2.jpg
- Figure 2-figure supplement 1-source data 1/2369-MUT-20X-6-6-02.jpg
- __MACOSX/Figure 2-figure supplement 1-source data 1/._2369-MUT-20X-6-6-02.jpg
- Figure 2-figure supplement 1-source data 1/._2369-MUT-20X-6-6-02.jpg
- Figure 2-figure supplement 1-source data 1/2369-MUT-20X-6-6-03.jpg
- __MACOSX/Figure 2-figure supplement 1-source data 1/._2369-MUT-20X-6-6-03.jpg
- Figure 2-figure supplement 1-source data 1/._2369-MUT-20X-6-6-03.jpg
- Figure 2-figure supplement 1-source data 1/2369-MUT-20X-6-6.jpg
- __MACOSX/Figure 2-figure supplement 1-source data 1/._2369-MUT-20X-6-6.jpg
- Figure 2-figure supplement 1-source data 1/._2369-MUT-20X-6-6.jpg
- Figure 2-figure supplement 1-source data 1/3442-CKO-EMX1 CI ff-3M-5X-CTIP2-132-3-LHPC-Image Export-42_AF488.tif
- Figure 2-figure supplement 1-source data 1/._Golgi figures
- Figure 2-figure supplement 1-source data 1/3442-CKO-EMX1 CI ff-3M-5X-CTIP2-132-3-LHPC-Image Export-42_DAPI.tif
- Figure 2-figure supplement 1-source data 1/._Results Of Morris Water Maze NEW.xls
- Figure 2-figure supplement 1-source data 1/3442-CKO-EMX1 CI ff-3M-5X-CTIP2-132-3-LHPC-Image Export-42.tif
- Figure 2-figure supplement 1-source data 1/._Statistical summary of  dendrite branches in dorsal HP CA1 neurons.xls
- Figure 2-figure supplement 1-source data 1/3442-CKO-EMX1 CI ff-3M-5X-WFS1-132-2-LHPC-Image Export-38_AF488.tif
- Figure 2-figure supplement 1-source data 1/3442-CKO-EMX1 CI ff-3M-5X-WFS1-132-2-LHPC-Image Export-38_DAPI.tif
- Figure 2-figure supplement 1-source data 1/3442-CKO-EMX1 CI ff-3M-5X-WFS1-132-2-LHPC-Image Export-38.tif
- Figure 2-figure supplement 1-source data 1/3442-CON-CI ff-3M-5X-CTIP2-160-3-LHPC-Image Export-10_AF488.tif
- Figure 2-figure supplement 1-source data 1/3442-CON-CI ff-3M-5X-CTIP2-160-3-LHPC-Image Export-10_DAPI.tif
- Figure 2-figure supplement 1-source data 1/3442-CON-CI ff-3M-5X-CTIP2-160-3-LHPC-Image Export-10.tif
- Figure 2-figure supplement 1-source data 1/3442-CON-CI ff-3M-5X-WFS1-160-2-LHPC-Image Export-06_AF488.tif
- Figure 2-figure supplement 1-source data 1/3442-CON-CI ff-3M-5X-WFS1-160-2-LHPC-Image Export-06_DAPI.tif
- Figure 2-figure supplement 1-source data 1/3442-CON-CI ff-3M-5X-WFS1-160-2-LHPC-Image Export-06.tif
- Figure 2-figure supplement 1-source data 1/Final Results of Dendrite Branching in Dorsal Hippocampal CA1 neuron new.pzf
- __MACOSX/Figure 2-figure supplement 1-source data 1/._Final Results of Dendrite Branching in Dorsal Hippocampal CA1 neuron new.pzf
- Figure 2-figure supplement 1-source data 1/._Final Results of Dendrite Branching in Dorsal Hippocampal CA1 neuron new.pzf
- Figure 2-figure supplement 1-source data 1/Golgi figures/
- __MACOSX/Figure 2-figure supplement 1-source data 1/._Golgi figures
- Figure 2-figure supplement 1-source data 1/Results Of Morris Water Maze NEW.xls
- __MACOSX/Figure 2-figure supplement 1-source data 1/._Results Of Morris Water Maze NEW.xls
- Figure 2-figure supplement 1-source data 1/Statistical summary of  dendrite branches in dorsal HP CA1 neurons.xls
- __MACOSX/Figure 2-figure supplement 1-source data 1/._Statistical summary of  dendrite branches in dorsal HP CA1 neurons.xls
- Figure 2-figure supplement 1-source data 1/Golgi figures/2065-CON-4-3-20X-1.jpg
- Figure 2-figure supplement 1-source data 1/Golgi figures/2065-CON-4-3-5X.jpg
- Figure 2-figure supplement 1-source data 1/Golgi figures/2369-MUT-20X-1-1-02.jpg
- Figure 2-figure supplement 1-source data 1/Golgi figures/2369-MUT-5X-1-01.jpg
