# Supplementary material for: The differentiation and integration of the hippocampal dorsoventral axis are controlled by two nuclear receptor genes
Source: eLife. 2023 Sep 26;12:RP86940. doi: 10.7554/eLife.86940 (PMC10522401; doi:10.7554/eLife.86940)
Supplement: Figure 3—source data 1. [file elife-86940-fig3-data1.zip]

Archive with 9 entries (8 files):
- Figure 3-source data 1/
- Figure 3-source data 1/F8099-1-DKO-RX FF ff-P20-2.5X-63-3-L-Image Export-21_Bright.tif
- Figure 3-source data 1/F8099-1-DKO-RX FF ff-P20-2.5X-70-1-L-Image Export-23_Bright.tif
- Figure 3-source data 1/F8099-1-DKO-RX FF ff-P20-2.5X-89-3-L-Image Export-03_Bright.tif
- Figure 3-source data 1/F8099-1-DKO-RX FF ff-P20-2.5X-98-3-L-Image Export-05_Bright.tif
- Figure 3-source data 1/F8099-3-CON-FF ff-P20-2.5X-100-1-L-Image Export-04_Bright.tif
- Figure 3-source data 1/F8099-3-CON-FF ff-P20-2.5X-108-2-L-Image Export-06_Bright.tif
- Figure 3-source data 1/F8099-3-CON-FF ff-P20-2.5X-132-2-L-Image Export-12_Bright.tif
- Figure 3-source data 1/F8099-3-CON-FF ff-P20-2.5X-140-3-L-Image Export-14_Bright.tif
