# Supplementary material for: The differentiation and integration of the hippocampal dorsoventral axis are controlled by two nuclear receptor genes
Source: eLife. 2023 Sep 26;12:RP86940. doi: 10.7554/eLife.86940 (PMC10522401; doi:10.7554/eLife.86940)
Supplement: Figure 3—source data 2. [file elife-86940-fig3-data2.zip]

Archive with 13 entries (12 files):
- Figure 3-source data 2/
- Figure 3-source data 2/F449-1-DKO-RX FF ff-P18-HUB-CTIP2-115#-1-5X-left dHPC-Image Export-25_AF488.tif
- Figure 3-source data 2/F449-1-DKO-RX FF ff-P18-HUB-CTIP2-115#-1-5X-left dHPC-Image Export-25_AF594.tif
- Figure 3-source data 2/F449-1-DKO-RX FF ff-P18-HUB-CTIP2-115#-1-5X-left dHPC-Image Export-25_DAPI.tif
- Figure 3-source data 2/F449-1-DKO-RX FF ff-P18-HUB-CTIP2-115#-1-5X-left dHPC-Image Export-25.tif
- Figure 3-source data 2/F449-1-DKO-RX FF ff-P18-HUB-CTIP2-115#-1-10X-left dHPC-Image Export-27_AF488.tif
- Figure 3-source data 2/F449-1-DKO-RX FF ff-P18-HUB-CTIP2-115#-1-10X-left dHPC-Image Export-27_AF594.tif
- Figure 3-source data 2/F449-1-DKO-RX FF ff-P18-HUB-CTIP2-115#-1-10X-left dHPC-Image Export-27_DAPI.tif
- Figure 3-source data 2/F449-1-DKO-RX FF ff-P18-HUB-CTIP2-115#-1-10X-left dHPC-Image Export-27.tif
- Figure 3-source data 2/F449-1-DKO-RX FF ff-P18-HUB-CTIP2-125#-1-5X-right vHPC-Image Export-31_AF488.tif
- Figure 3-source data 2/F449-1-DKO-RX FF ff-P18-HUB-CTIP2-125#-1-5X-right vHPC-Image Export-31_AF594.tif
- Figure 3-source data 2/F449-1-DKO-RX FF ff-P18-HUB-CTIP2-125#-1-5X-right vHPC-Image Export-31_DAPI.tif
- Figure 3-source data 2/F449-1-DKO-RX FF ff-P18-HUB-CTIP2-125#-1-5X-right vHPC-Image Export-31.tif
