# Supplementary material for: The differentiation and integration of the hippocampal dorsoventral axis are controlled by two nuclear receptor genes
Source: eLife. 2023 Sep 26;12:RP86940. doi: 10.7554/eLife.86940 (PMC10522401; doi:10.7554/eLife.86940)
Supplement: Figure 3—source data 3. [file elife-86940-fig3-data3.zip]

Archive with 14 entries (13 files):
- Figure 3-source data 3/
- __MACOSX/._Figure 3-source data 3
- Figure 3-source data 3/F449-1-DKO-RX FF ff-P18-HUB-PROX1-115#-3-10X-left dHPC-Image Export-14_AF594.tif
- Figure 3-source data 3/F449-1-DKO-RX FF ff-P18-HUB-PROX1-125#-3-5X-right vHPC-Image Export-18_AF488.tif
- Figure 3-source data 3/F449-1-DKO-RX FF ff-P18-HUB-PROX1-115#-3-5X-left dHPC-Image Export-12_AF594.tif
- Figure 3-source data 3/F449-1-DKO-RX FF ff-P18-HUB-PROX1-115#-3-5X-left dHPC-Image Export-12.tif
- Figure 3-source data 3/F449-1-DKO-RX FF ff-P18-HUB-PROX1-115#-3-10X-left dHPC-Image Export-14_DAPI.tif
- Figure 3-source data 3/F449-1-DKO-RX FF ff-P18-HUB-PROX1-125#-3-5X-right vHPC-Image Export-18.tif
- Figure 3-source data 3/F449-1-DKO-RX FF ff-P18-HUB-PROX1-115#-3-10X-left dHPC-Image Export-14_AF488.tif
- Figure 3-source data 3/F449-1-DKO-RX FF ff-P18-HUB-PROX1-115#-3-5X-left dHPC-Image Export-12_AF488.tif
- Figure 3-source data 3/F449-1-DKO-RX FF ff-P18-HUB-PROX1-125#-3-5X-right vHPC-Image Export-18_AF594.tif
- Figure 3-source data 3/F449-1-DKO-RX FF ff-P18-HUB-PROX1-115#-3-5X-left dHPC-Image Export-12_DAPI.tif
- Figure 3-source data 3/F449-1-DKO-RX FF ff-P18-HUB-PROX1-115#-3-10X-left dHPC-Image Export-14.tif
- Figure 3-source data 3/F449-1-DKO-RX FF ff-P18-HUB-PROX1-125#-3-5X-right vHPC-Image Export-18_DAPI.tif
