# Supplementary material for: The differentiation and integration of the hippocampal dorsoventral axis are controlled by two nuclear receptor genes
Source: eLife. 2023 Sep 26;12:RP86940. doi: 10.7554/eLife.86940 (PMC10522401; doi:10.7554/eLife.86940)
Supplement: Figure 3—source data 4. [file elife-86940-fig3-data4.zip]

Archive with 19 entries (18 files):
- Figure 3-source data 4/
- Figure 3-source data 4/F449-3-CON-F+ ff-P18-HUB-CTIP2-133#-1-5X-left dHPC-Image Export-04_AF488.tif
- Figure 3-source data 4/._F449-3-CON-F+ ff-P18-HUB-PROX1-133#-3-5X-left dHPC-Image Export-14_AF594.tif
- Figure 3-source data 4/F449-3-CON-F+ ff-P18-HUB-CTIP2-133#-1-5X-left dHPC-Image Export-04_AF594.tif
- Figure 3-source data 4/F449-3-CON-F+ ff-P18-HUB-CTIP2-133#-1-5X-left dHPC-Image Export-04_DAPI.tif
- Figure 3-source data 4/F449-3-CON-F+ ff-P18-HUB-CTIP2-133#-1-5X-left dHPC-Image Export-04.tif
- Figure 3-source data 4/F449-3-CON-F+ ff-P18-HUB-CTIP2-151#-1-5X-right vHPC-Image Export-20_AF488.tif
- Figure 3-source data 4/F449-3-CON-F+ ff-P18-HUB-CTIP2-151#-1-5X-right vHPC-Image Export-20_AF594.tif
- Figure 3-source data 4/F449-3-CON-F+ ff-P18-HUB-CTIP2-151#-1-5X-right vHPC-Image Export-20_DAPI.tif
- Figure 3-source data 4/F449-3-CON-F+ ff-P18-HUB-CTIP2-151#-1-5X-right vHPC-Image Export-20.tif
- Figure 3-source data 4/F449-3-CON-F+ ff-P18-HUB-PROX1-133#-3-5X-left dHPC-Image Export-14_AF488.tif
- Figure 3-source data 4/F449-3-CON-F+ ff-P18-HUB-PROX1-133#-3-5X-left dHPC-Image Export-14_AF594.tif
- __MACOSX/Figure 3-source data 4/._F449-3-CON-F+ ff-P18-HUB-PROX1-133#-3-5X-left dHPC-Image Export-14_AF594.tif
- Figure 3-source data 4/F449-3-CON-F+ ff-P18-HUB-PROX1-133#-3-5X-left dHPC-Image Export-14_DAPI.tif
- Figure 3-source data 4/F449-3-CON-F+ ff-P18-HUB-PROX1-133#-3-5X-left dHPC-Image Export-14.tif
- Figure 3-source data 4/F449-3-CON-F+ ff-P18-HUB-PROX1-151#-3-5X-right vHPC-Image Export-15_AF488.tif
- Figure 3-source data 4/F449-3-CON-F+ ff-P18-HUB-PROX1-151#-3-5X-right vHPC-Image Export-15_AF594.tif
- Figure 3-source data 4/F449-3-CON-F+ ff-P18-HUB-PROX1-151#-3-5X-right vHPC-Image Export-15_DAPI.tif
- Figure 3-source data 4/F449-3-CON-F+ ff-P18-HUB-PROX1-151#-3-5X-right vHPC-Image Export-15.tif
