# Supplementary material for: The differentiation and integration of the hippocampal dorsoventral axis are controlled by two nuclear receptor genes
Source: eLife. 2023 Sep 26;12:RP86940. doi: 10.7554/eLife.86940 (PMC10522401; doi:10.7554/eLife.86940)
Supplement: Figure 3—figure supplement 1—source data 1. [file elife-86940-fig3-figsupp1-data1.zip]

Archive with 28 entries (27 files):
- Figure 3-figure supplement 1-source data 1/
- Figure 3-figure supplement 1-source data 1/2879-CII CON-CII FF-1M-10X-DCX-63-2-vDG-Image Export-11_AF488.tif
- Figure 3-figure supplement 1-source data 1/2879-CII CON-CII FF-1M-10X-DCX-63-2-vDG-Image Export-11_DAPI.tif
- Figure 3-figure supplement 1-source data 1/._2879-CON-CII FF-1M-40X-GFAP-NESTIN-#62-1-vHPC-Image Export-08.tif
- Figure 3-figure supplement 1-source data 1/2879-CII CON-CII FF-1M-10X-DCX-63-2-vDG-Image Export-11_G+D.tif
- Figure 3-figure supplement 1-source data 1/._2881-CII CKO-RX CII FF-1M-10X-DCX-56-2-vDG-Image Export-15_DAPI.tif
- Figure 3-figure supplement 1-source data 1/F449-1-DKO-RX CI CII ff FF-P18-40X-GFAP-NESTIN-#89-1-HPC-R-Image Export-7_AF488.tif
- __MACOSX/Figure 3-figure supplement 1-source data 1/._F449-1-DKO-RX CI CII ff FF-P18-40X-GFAP-NESTIN-#89-1-HPC-R-Image Export-7_AF488.tif
- Figure 3-figure supplement 1-source data 1/._F449-1-DKO-RX CI CII ff FF-P18-40X-GFAP-NESTIN-#89-1-HPC-R-Image Export-7_AF488.tif
- Figure 3-figure supplement 1-source data 1/F449-1-DKO-RX CI CII ff FF-P18-40X-GFAP-NESTIN-#89-1-HPC-R-Image Export-7_AF594.tif
- __MACOSX/Figure 3-figure supplement 1-source data 1/._F449-1-DKO-RX CI CII ff FF-P18-40X-GFAP-NESTIN-#89-1-HPC-R-Image Export-7_AF594.tif
- Figure 3-figure supplement 1-source data 1/._F449-1-DKO-RX CI CII ff FF-P18-40X-GFAP-NESTIN-#89-1-HPC-R-Image Export-7_AF594.tif
- Figure 3-figure supplement 1-source data 1/F449-1-DKO-RX CI CII ff FF-P18-40X-GFAP-NESTIN-#89-1-HPC-R-Image Export-7_DAPI.tif
- __MACOSX/Figure 3-figure supplement 1-source data 1/._F449-1-DKO-RX CI CII ff FF-P18-40X-GFAP-NESTIN-#89-1-HPC-R-Image Export-7_DAPI.tif
- Figure 3-figure supplement 1-source data 1/2879-CON-CII FF-1M-40X-GFAP-NESTIN-#62-1-vHPC-Image Export-08.tif
- __MACOSX/Figure 3-figure supplement 1-source data 1/._2879-CON-CII FF-1M-40X-GFAP-NESTIN-#62-1-vHPC-Image Export-08.tif
- Figure 3-figure supplement 1-source data 1/2881-CII CKO-RX CII FF-1M-10X-DCX-56-2-vDG-Image Export-15_AF488.tif
- Figure 3-figure supplement 1-source data 1/2881-CII CKO-RX CII FF-1M-10X-DCX-56-2-vDG-Image Export-15_DAPI.tif
- __MACOSX/Figure 3-figure supplement 1-source data 1/._2881-CII CKO-RX CII FF-1M-10X-DCX-56-2-vDG-Image Export-15_DAPI.tif
- Figure 3-figure supplement 1-source data 1/2881-CII CKO-RX CII FF-1M-10X-DCX-56-2-vDG-Image Export-15_G+D.tif
- Figure 3-figure supplement 1-source data 1/2881-CKO-RX CII FF-1M-40X-GFAP-NESTIN-#59-1-vHPC-G+R-Image Export-14.tif
- Figure 3-figure supplement 1-source data 1/2881-CKO-RX CII FF-1M-40X-GFAP-NESTIN-#59-1-vHPC-Image Export-13_AF488.tif
- Figure 3-figure supplement 1-source data 1/._F449-1-DKO-RX CI CII ff FF-P18-40X-GFAP-NESTIN-#89-1-HPC-R-Image Export-7_DAPI.tif
- Figure 3-figure supplement 1-source data 1/2881-CKO-RX CII FF-1M-40X-GFAP-NESTIN-#59-1-vHPC-Image Export-13_AF594.tif
- Figure 3-figure supplement 1-source data 1/F449-1-DKO-RX CI CII ff FF-P18-40X-GFAP-NESTIN-#89-1-HPC-R-Image Export-7.tif
- __MACOSX/Figure 3-figure supplement 1-source data 1/._F449-1-DKO-RX CI CII ff FF-P18-40X-GFAP-NESTIN-#89-1-HPC-R-Image Export-7.tif
- Figure 3-figure supplement 1-source data 1/2881-CKO-RX CII FF-1M-40X-GFAP-NESTIN-#59-1-vHPC-Image Export-13.tif
- Figure 3-figure supplement 1-source data 1/._F449-1-DKO-RX CI CII ff FF-P18-40X-GFAP-NESTIN-#89-1-HPC-R-Image Export-7.tif
