# Supplementary material for: The differentiation and integration of the hippocampal dorsoventral axis are controlled by two nuclear receptor genes
Source: eLife. 2023 Sep 26;12:RP86940. doi: 10.7554/eLife.86940 (PMC10522401; doi:10.7554/eLife.86940)
Supplement: Figure 3—figure supplement 1—source data 2. [file elife-86940-fig3-figsupp1-data2.zip]

Archive with 32 entries (31 files):
- Figure 3-figure supplement 1-source data 2/
- Figure 3-figure supplement 1-source data 2/F3094-2-CI CON-RX CI f+-1M-20X-DCX-34-2-dDG-Image Export-14_AF488.tif
- Figure 3-figure supplement 1-source data 2/F448-2-CON-CI CII f+ F+-P18-40X-GFAP-NESTIN-97-3-HPC-L-Image Export-31.tif
- __MACOSX/Figure 3-figure supplement 1-source data 2/._F448-2-CON-CI CII f+ F+-P18-40X-GFAP-NESTIN-97-3-HPC-L-Image Export-31.tif
- Figure 3-figure supplement 1-source data 2/F3094-2-CI CON-RX CI f+-1M-20X-DCX-34-2-dDG-Image Export-14_DAPI.tif
- Figure 3-figure supplement 1-source data 2/2879-CON-CII FF-1M-40X-GFAP-NESTIN-#62-1-vHPC-G+R-Image Export-10_AF488.tif
- Figure 3-figure supplement 1-source data 2/F3094-2-CI CON-RX CI f+-1M-20X-DCX-34-2-dDG-Image Export-14_G+D.tif
- Figure 3-figure supplement 1-source data 2/F448-2-CON-CI CII f+ F+-P18-40X-GFAP-NESTIN-97-3-HPC-L-Image Export-31_AF488.tif
- __MACOSX/Figure 3-figure supplement 1-source data 2/._F448-2-CON-CI CII f+ F+-P18-40X-GFAP-NESTIN-97-3-HPC-L-Image Export-31_AF488.tif
- Figure 3-figure supplement 1-source data 2/._F448-2-CON-CI CII f+ F+-P18-40X-GFAP-NESTIN-97-3-HPC-L-Image Export-31_AF488.tif
- Figure 3-figure supplement 1-source data 2/F448-2-CON-CI CII f+ F+-P18-40X-GFAP-NESTIN-97-3-HPC-L-Image Export-31_AF594.tif
- __MACOSX/Figure 3-figure supplement 1-source data 2/._F448-2-CON-CI CII f+ F+-P18-40X-GFAP-NESTIN-97-3-HPC-L-Image Export-31_AF594.tif
- Figure 3-figure supplement 1-source data 2/._F448-2-CON-CI CII f+ F+-P18-40X-GFAP-NESTIN-97-3-HPC-L-Image Export-31_AF594.tif
- Figure 3-figure supplement 1-source data 2/F448-2-CON-CI CII f+ F+-P18-40X-GFAP-NESTIN-97-3-HPC-L-Image Export-31_DAPI.tif
- __MACOSX/Figure 3-figure supplement 1-source data 2/._F448-2-CON-CI CII f+ F+-P18-40X-GFAP-NESTIN-97-3-HPC-L-Image Export-31_DAPI.tif
- Figure 3-figure supplement 1-source data 2/2879-CON-CII FF-1M-40X-GFAP-NESTIN-#62-1-vHPC-G+R-Image Export-10_AF594.tif
- Figure 3-figure supplement 1-source data 2/._F3094-3-CI CKO-RX CI ff-1M-40X-GFAP-NESTIN-#128-1-dHPC-G+R-Image Export-20.tif
- Figure 3-figure supplement 1-source data 2/2879-CON-CII FF-1M-40X-GFAP-NESTIN-#62-1-vHPC-G+R-Image Export-10.tif
- __MACOSX/Figure 3-figure supplement 1-source data 2/._2879-CON-CII FF-1M-40X-GFAP-NESTIN-#62-1-vHPC-G+R-Image Export-10.tif
- Figure 3-figure supplement 1-source data 2/._F3094-3-CI CKO-RX CI ff-1M-40X-GFAP-NESTIN-#128-1-dHPC-Image Export-20.tif
- Figure 3-figure supplement 1-source data 2/F3094-3-CI CKO-RX CI ff-1M-20X-DCX-33-2-dDG-Image Export-41_AF488.tif
- Figure 3-figure supplement 1-source data 2/._2879-CON-CII FF-1M-40X-GFAP-NESTIN-#62-1-vHPC-G+R-Image Export-10.tif
- Figure 3-figure supplement 1-source data 2/F3094-3-CI CKO-RX CI ff-1M-20X-DCX-33-2-dDG-Image Export-41_DAPI.tif
- Figure 3-figure supplement 1-source data 2/F3094-3-CI CKO-RX CI ff-1M-20X-DCX-33-2-dDG-Image Export-41_G+D.tif
- Figure 3-figure supplement 1-source data 2/F3094-3-CI CKO-RX CI ff-1M-40X-GFAP-NESTIN-#128-1-dHPC-G+R-Image Export-20_AF488.tif
- Figure 3-figure supplement 1-source data 2/._F448-2-CON-CI CII f+ F+-P18-40X-GFAP-NESTIN-97-3-HPC-L-Image Export-31_DAPI.tif
- Figure 3-figure supplement 1-source data 2/F3094-3-CI CKO-RX CI ff-1M-40X-GFAP-NESTIN-#128-1-dHPC-G+R-Image Export-20_AF594.tif
- Figure 3-figure supplement 1-source data 2/._F448-2-CON-CI CII f+ F+-P18-40X-GFAP-NESTIN-97-3-HPC-L-Image Export-31.tif
- Figure 3-figure supplement 1-source data 2/F3094-3-CI CKO-RX CI ff-1M-40X-GFAP-NESTIN-#128-1-dHPC-G+R-Image Export-20.tif
- __MACOSX/Figure 3-figure supplement 1-source data 2/._F3094-3-CI CKO-RX CI ff-1M-40X-GFAP-NESTIN-#128-1-dHPC-G+R-Image Export-20.tif
- Figure 3-figure supplement 1-source data 2/F3094-3-CI CKO-RX CI ff-1M-40X-GFAP-NESTIN-#128-1-dHPC-Image Export-20.tif
- __MACOSX/Figure 3-figure supplement 1-source data 2/._F3094-3-CI CKO-RX CI ff-1M-40X-GFAP-NESTIN-#128-1-dHPC-Image Export-20.tif
