# Supplementary material for: The differentiation and integration of the hippocampal dorsoventral axis are controlled by two nuclear receptor genes
Source: eLife. 2023 Sep 26;12:RP86940. doi: 10.7554/eLife.86940 (PMC10522401; doi:10.7554/eLife.86940)
Supplement: Figure 3—figure supplement 1—source data 3. [file elife-86940-fig3-figsupp1-data3.zip]

Archive with 31 entries (30 files):
- Figure 3-figure supplement 1-source data 3/
- __MACOSX/._Figure 3-figure supplement 1-source data 3
- Figure 3-figure supplement 1-source data 3/F449-3-CON-CI CII f+ FF-P18-40X-GFAP-NESTIN-#83-2-HPC-R-G+R-Image Export-5_AF488.tif
- __MACOSX/Figure 3-figure supplement 1-source data 3/._F449-3-CON-CI CII f+ FF-P18-40X-GFAP-NESTIN-#83-2-HPC-R-G+R-Image Export-5_AF488.tif
- Figure 3-figure supplement 1-source data 3/F448-4-DKO-RX CI CII ff FF-P18-40X-GFAP-NESTIN-88-2-DG-R-Image Export-34_AF488.tif
- __MACOSX/Figure 3-figure supplement 1-source data 3/._F448-4-DKO-RX CI CII ff FF-P18-40X-GFAP-NESTIN-88-2-DG-R-Image Export-34_AF488.tif
- Figure 3-figure supplement 1-source data 3/F8099-1-DKO-RX CI CII ff FF-P20-40X-GFAP-NESTIN-#91-1-HPC-L-G+R-Image Export-28.tif
- __MACOSX/Figure 3-figure supplement 1-source data 3/._F8099-1-DKO-RX CI CII ff FF-P20-40X-GFAP-NESTIN-#91-1-HPC-L-G+R-Image Export-28.tif
- Figure 3-figure supplement 1-source data 3/F8099-3-CON-CI CII ff FF-P20-40X-GFAP-NESTIN-#105-1-HPC-L-Image Export-23.tif
- __MACOSX/Figure 3-figure supplement 1-source data 3/._F8099-3-CON-CI CII ff FF-P20-40X-GFAP-NESTIN-#105-1-HPC-L-Image Export-23.tif
- Figure 3-figure supplement 1-source data 3/F8099-1-DKO-RX CI CII ff FF-P20-40X-GFAP-NESTIN-#91-1-HPC-L-Image Export-27.tif
- Figure 3-figure supplement 1-source data 3/F8099-1-DKO-RX CI CII ff FF-P20-40X-GFAP-NESTIN-#91-1-HPC-L-G+R-Image Export-28_AF488.tif
- Figure 3-figure supplement 1-source data 3/F448-4-DKO-RX CI CII ff FF-P18-40X-GFAP-NESTIN-88-2-DG-R-Image Export-34.tif
- __MACOSX/Figure 3-figure supplement 1-source data 3/._F448-4-DKO-RX CI CII ff FF-P18-40X-GFAP-NESTIN-88-2-DG-R-Image Export-34.tif
- Figure 3-figure supplement 1-source data 3/F449-3-CON-CI CII f+ FF-P18-40X-GFAP-NESTIN-#83-2-HPC-R-G+R-Image Export-5_DAPI.tif
- __MACOSX/Figure 3-figure supplement 1-source data 3/._F449-3-CON-CI CII f+ FF-P18-40X-GFAP-NESTIN-#83-2-HPC-R-G+R-Image Export-5_DAPI.tif
- Figure 3-figure supplement 1-source data 3/F8099-3-CON-CI CII ff FF-P20-40X-GFAP-NESTIN-#105-1-HPC-L-G+R-Image Export-24_AF488.tif
- Figure 3-figure supplement 1-source data 3/F8099-3-CON-CI CII ff FF-P20-40X-GFAP-NESTIN-#105-1-HPC-L-G+R-Image Export-24.tif
- Figure 3-figure supplement 1-source data 3/GFAP+:Nestin+(3W).xlsx
- Figure 3-figure supplement 1-source data 3/F448-4-DKO-RX CI CII ff FF-P18-40X-GFAP-NESTIN-88-2-DG-R-Image Export-34_AF594.tif
- __MACOSX/Figure 3-figure supplement 1-source data 3/._F448-4-DKO-RX CI CII ff FF-P18-40X-GFAP-NESTIN-88-2-DG-R-Image Export-34_AF594.tif
- Figure 3-figure supplement 1-source data 3/F449-3-CON-CI CII f+ FF-P18-40X-GFAP-NESTIN-#83-2-HPC-R-G+R-Image Export-5_AF594.tif
- __MACOSX/Figure 3-figure supplement 1-source data 3/._F449-3-CON-CI CII f+ FF-P18-40X-GFAP-NESTIN-#83-2-HPC-R-G+R-Image Export-5_AF594.tif
- Figure 3-figure supplement 1-source data 3/GFAP:Nestin.pzfx
- __MACOSX/Figure 3-figure supplement 1-source data 3/._GFAP:Nestin.pzfx
- Figure 3-figure supplement 1-source data 3/F448-4-DKO-RX CI CII ff FF-P18-40X-GFAP-NESTIN-88-2-DG-R-Image Export-34_DAPI.tif
- __MACOSX/Figure 3-figure supplement 1-source data 3/._F448-4-DKO-RX CI CII ff FF-P18-40X-GFAP-NESTIN-88-2-DG-R-Image Export-34_DAPI.tif
- Figure 3-figure supplement 1-source data 3/F449-3-CON-CI CII f+ FF-P18-40X-GFAP-NESTIN-#83-2-HPC-R-G+R-Image Export-5.tif
- __MACOSX/Figure 3-figure supplement 1-source data 3/._F449-3-CON-CI CII f+ FF-P18-40X-GFAP-NESTIN-#83-2-HPC-R-G+R-Image Export-5.tif
- Figure 3-figure supplement 1-source data 3/F8099-3-CON-CI CII ff FF-P20-40X-GFAP-NESTIN-#105-1-HPC-L-G+R-Image Export-24_AF594.tif
- Figure 3-figure supplement 1-source data 3/F8099-1-DKO-RX CI CII ff FF-P20-40X-GFAP-NESTIN-#91-1-HPC-L-G+R-Image Export-28_AF594.tif
