# Supplementary material for: The differentiation and integration of the hippocampal dorsoventral axis are controlled by two nuclear receptor genes
Source: eLife. 2023 Sep 26;12:RP86940. doi: 10.7554/eLife.86940 (PMC10522401; doi:10.7554/eLife.86940)
Supplement: Figure 3—figure supplement 1—source data 3. [file elife-86940-fig3-figsupp1-data3.zip › Figure 3-figure supplement 1-source data 3/GFAP+:Nestin+(3W).xlsx]

## Sheet: Sheet1
	3W
	GFAP+/Nestin+	CON	DKO
		5	1
		6	2
		6	3
