# Supplementary material for: The differentiation and integration of the hippocampal dorsoventral axis are controlled by two nuclear receptor genes
Source: eLife. 2023 Sep 26;12:RP86940. doi: 10.7554/eLife.86940 (PMC10522401; doi:10.7554/eLife.86940)
Supplement: Figure 3—figure supplement 1—source data 4. [file elife-86940-fig3-figsupp1-data4.zip]

Archive with 49 entries (48 files):
- Figure 3-figure supplement 1-source data 4/
- Figure 3-figure supplement 1-source data 4/F448-2-CON-CI CII f+ F+-P18-20X-DCX-102-2-DG-R-Image Export-10_AF488.tif
- __MACOSX/Figure 3-figure supplement 1-source data 4/._F448-2-CON-CI CII f+ F+-P18-20X-DCX-102-2-DG-R-Image Export-10_AF488.tif
- Figure 3-figure supplement 1-source data 4/._F448-2-CON-CI CII f+ F+-P18-20X-DCX-102-2-DG-R-Image Export-10_AF488.tif
- Figure 3-figure supplement 1-source data 4/F448-2-CON-CI CII f+ F+-P18-20X-DCX-102-2-DG-R-Image Export-10_DAPI.tif
- __MACOSX/Figure 3-figure supplement 1-source data 4/._F448-2-CON-CI CII f+ F+-P18-20X-DCX-102-2-DG-R-Image Export-10_DAPI.tif
- Figure 3-figure supplement 1-source data 4/._F448-2-CON-CI CII f+ F+-P18-20X-DCX-102-2-DG-R-Image Export-10_DAPI.tif
- Figure 3-figure supplement 1-source data 4/F448-4-DKO-RX CI CII ff FF-P18-20X-DCX-95-1-DG-R-Image Export-20_AF488.tif
- __MACOSX/Figure 3-figure supplement 1-source data 4/._F448-4-DKO-RX CI CII ff FF-P18-20X-DCX-95-1-DG-R-Image Export-20_AF488.tif
- Figure 3-figure supplement 1-source data 4/._F448-4-DKO-RX CI CII ff FF-P18-20X-DCX-95-1-DG-R-Image Export-20_AF488.tif
- Figure 3-figure supplement 1-source data 4/F448-4-DKO-RX CI CII ff FF-P18-20X-DCX-95-1-DG-R-Image Export-20_DAPI.tif
- __MACOSX/Figure 3-figure supplement 1-source data 4/._F448-4-DKO-RX CI CII ff FF-P18-20X-DCX-95-1-DG-R-Image Export-20_DAPI.tif
- Figure 3-figure supplement 1-source data 4/._F448-4-DKO-RX CI CII ff FF-P18-20X-DCX-95-1-DG-R-Image Export-20_DAPI.tif
- Figure 3-figure supplement 1-source data 4/F449-1-DKO-RX CI CII ff FF-P18-20X-DCX-121-1-R-DG-Image Export-15_AF488.tif
- __MACOSX/Figure 3-figure supplement 1-source data 4/._F449-1-DKO-RX CI CII ff FF-P18-20X-DCX-121-1-R-DG-Image Export-15_AF488.tif
- Figure 3-figure supplement 1-source data 4/._F449-1-DKO-RX CI CII ff FF-P18-20X-DCX-121-1-R-DG-Image Export-15_AF488.tif
- Figure 3-figure supplement 1-source data 4/F449-1-DKO-RX CI CII ff FF-P18-20X-DCX-121-1-R-DG-Image Export-15_DAPI.tif
- __MACOSX/Figure 3-figure supplement 1-source data 4/._F449-1-DKO-RX CI CII ff FF-P18-20X-DCX-121-1-R-DG-Image Export-15_DAPI.tif
- Figure 3-figure supplement 1-source data 4/._F449-1-DKO-RX CI CII ff FF-P18-20X-DCX-121-1-R-DG-Image Export-15_DAPI.tif
- Figure 3-figure supplement 1-source data 4/F449-3-CON-CI CII f+ FF-P18-20X-DCX-139-3-R-DG-Image Export-7_AF488.tif
- __MACOSX/Figure 3-figure supplement 1-source data 4/._F449-3-CON-CI CII f+ FF-P18-20X-DCX-139-3-R-DG-Image Export-7_AF488.tif
- Figure 3-figure supplement 1-source data 4/._F449-3-CON-CI CII f+ FF-P18-20X-DCX-139-3-R-DG-Image Export-7_AF488.tif
- Figure 3-figure supplement 1-source data 4/F449-3-CON-CI CII f+ FF-P18-20X-DCX-139-3-R-DG-Image Export-7_DAPI.tif
- __MACOSX/Figure 3-figure supplement 1-source data 4/._F449-3-CON-CI CII f+ FF-P18-20X-DCX-139-3-R-DG-Image Export-7_DAPI.tif
- Figure 3-figure supplement 1-source data 4/._F449-3-CON-CI CII f+ FF-P18-20X-DCX-139-3-R-DG-Image Export-7_DAPI.tif
- Figure 3-figure supplement 1-source data 4/F8099-1-DKO-RX CI CII ff FF-P20-20X-DCX-128-2-L-dDG-Image Export-25_AF488.tif
- Figure 3-figure supplement 1-source data 4/._F8099-1-DKO-RX CI CII ff FF-P20-20X-DCX-128-2-L-dDG-Image Export-25_DAPI.tif
- Figure 3-figure supplement 1-source data 4/F8099-1-DKO-RX CI CII ff FF-P20-20X-DCX-128-2-L-dDG-Image Export-25_DAPI.tif
- __MACOSX/Figure 3-figure supplement 1-source data 4/._F8099-1-DKO-RX CI CII ff FF-P20-20X-DCX-128-2-L-dDG-Image Export-25_DAPI.tif
- Figure 3-figure supplement 1-source data 4/._F8099-1-DKO-RX CI CII ff FF-P20-20X-DCX-128-2-L-dDG-Image Export-25_G+D.tif
- Figure 3-figure supplement 1-source data 4/F8099-1-DKO-RX CI CII ff FF-P20-20X-DCX-128-2-L-dDG-Image Export-25_G+D.tif
- __MACOSX/Figure 3-figure supplement 1-source data 4/._F8099-1-DKO-RX CI CII ff FF-P20-20X-DCX-128-2-L-dDG-Image Export-25_G+D.tif
- Figure 3-figure supplement 1-source data 4/._F8099-3-CON-CI CII ff FF-P20-20X-DCX-144-2-L-dDG-Image Export-26_DAPI.tif
- Figure 3-figure supplement 1-source data 4/F8099-3-CON-CI CII ff FF-P20-20X-DCX-144-2-L-dDG-Image Export-26_AF488.tif
- Figure 3-figure supplement 1-source data 4/Dcx.pzfx
- __MACOSX/Figure 3-figure supplement 1-source data 4/._Dcx.pzfx
- Figure 3-figure supplement 1-source data 4/._Dcx.pzfx
- Figure 3-figure supplement 1-source data 4/F8099-3-CON-CI CII ff FF-P20-20X-DCX-144-2-L-dDG-Image Export-26_DAPI.tif
- __MACOSX/Figure 3-figure supplement 1-source data 4/._F8099-3-CON-CI CII ff FF-P20-20X-DCX-144-2-L-dDG-Image Export-26_DAPI.tif
- Figure 3-figure supplement 1-source data 4/Dcx(3W).xlsx
- Figure 3-figure supplement 1-source data 4/F8099-3-CON-CI CII ff FF-P20-20X-DCX-144-2-L-dDG-Image Export-26_G+D.tif
- Figure 3-figure supplement 1-source data 4/F3094-2-CI CON-RX CI f+-1M-40X-GFAP-NESTIN-#146-1-dHPC-G+R-Image Export-16_AF488.tif
- Figure 3-figure supplement 1-source data 4/._F3094-2-CI CON-RX CI f+-1M-40X-GFAP-NESTIN-#146-1-dHPC-G+R-Image Export-16.tif
- Figure 3-figure supplement 1-source data 4/F3094-2-CI CON-RX CI f+-1M-40X-GFAP-NESTIN-#146-1-dHPC-G+R-Image Export-16_AF594.tif
- Figure 3-figure supplement 1-source data 4/F3094-2-CI CON-RX CI f+-1M-40X-GFAP-NESTIN-#146-1-dHPC-Image Export-16.tif
- __MACOSX/Figure 3-figure supplement 1-source data 4/._F3094-2-CI CON-RX CI f+-1M-40X-GFAP-NESTIN-#146-1-dHPC-Image Export-16.tif
- Figure 3-figure supplement 1-source data 4/F3094-2-CI CON-RX CI f+-1M-40X-GFAP-NESTIN-#146-1-dHPC-G+R-Image Export-16.tif
- __MACOSX/Figure 3-figure supplement 1-source data 4/._F3094-2-CI CON-RX CI f+-1M-40X-GFAP-NESTIN-#146-1-dHPC-G+R-Image Export-16.tif
- Figure 3-figure supplement 1-source data 4/._F3094-2-CI CON-RX CI f+-1M-40X-GFAP-NESTIN-#146-1-dHPC-Image Export-16.tif
