# Supplementary material for: The differentiation and integration of the hippocampal dorsoventral axis are controlled by two nuclear receptor genes
Source: eLife. 2023 Sep 26;12:RP86940. doi: 10.7554/eLife.86940 (PMC10522401; doi:10.7554/eLife.86940)
Supplement: Figure 3—figure supplement 1—source data 4. [file elife-86940-fig3-figsupp1-data4.zip › Figure 3-figure supplement 1-source data 4/Dcx(3W).xlsx]

## Sheet: Sheet1
	3W
	Dcx+	CON	DKO
		60	14
		70	10
		65	8
