# Supplementary material for: The differentiation and integration of the hippocampal dorsoventral axis are controlled by two nuclear receptor genes
Source: eLife. 2023 Sep 26;12:RP86940. doi: 10.7554/eLife.86940 (PMC10522401; doi:10.7554/eLife.86940)
Supplement: Figure 4—source data 1. [file elife-86940-fig4-data1.zip]

Archive with 27 entries (26 files):
- Figure 4-source data 1/
- Figure 4-source data 1/35-CON-CII F+-1M-SAGITAL-CB-61#-4-5X-vHPC-Image Export-16_AF488.tif
- Figure 4-source data 1/._35-CON-CII F+-1M-SAGITAL-CB-61#-4-5X-vHPC-Image Export-16_DAPI.tif
- Figure 4-source data 1/35-CON-CII F+-1M-SAGITAL-CB-61#-4-5X-vHPC-Image Export-16_DAPI.tif
- __MACOSX/Figure 4-source data 1/._35-CON-CII F+-1M-SAGITAL-CB-61#-4-5X-vHPC-Image Export-16_DAPI.tif
- Figure 4-source data 1/._35-CON-CII F+-1M-SAGITAL-CR-61#-1-5X-vHPC-Image Export-04_G+D.tif
- Figure 4-source data 1/35-CON-CII F+-1M-SAGITAL-CB-61#-4-5X-vHPC-Image Export-16_G+D.tif
- Figure 4-source data 1/._36-CKO-RX CII FF-1M-SAGITAL-CB-55#-4-5X-vHPC-Image Export-32_DAPI.tif
- Figure 4-source data 1/35-CON-CII F+-1M-SAGITAL-CR-61#-1-5X-vHPC-Image Export-04_AF488.tif
- Figure 4-source data 1/._36-CKO-RX CII FF-1M-SAGITAL-CR-55#-1-5X-vHPC-Image Export-20_DAPI.tif
- Figure 4-source data 1/35-CON-CII F+-1M-SAGITAL-CR-61#-1-5X-vHPC-Image Export-04_DAPI.tif
- Figure 4-source data 1/35-CON-CII F+-1M-SAGITAL-CR-61#-1-5X-vHPC-Image Export-04_G+D.tif
- __MACOSX/Figure 4-source data 1/._35-CON-CII F+-1M-SAGITAL-CR-61#-1-5X-vHPC-Image Export-04_G+D.tif
- Figure 4-source data 1/36-CKO-RX CII FF-1M-SAGITAL-CB-55#-4-5X-vHPC-Image Export-32_AF488.tif
- Figure 4-source data 1/36-CKO-RX CII FF-1M-SAGITAL-CB-55#-4-5X-vHPC-Image Export-32_DAPI.tif
- __MACOSX/Figure 4-source data 1/._36-CKO-RX CII FF-1M-SAGITAL-CB-55#-4-5X-vHPC-Image Export-32_DAPI.tif
- Figure 4-source data 1/36-CKO-RX CII FF-1M-SAGITAL-CB-55#-4-5X-vHPC-Image Export-32_G+D.tif
- Figure 4-source data 1/36-CKO-RX CII FF-1M-SAGITAL-CR-55#-1-5X-vHPC-Image Export-20_AF488.tif
- Figure 4-source data 1/36-CKO-RX CII FF-1M-SAGITAL-CR-55#-1-5X-vHPC-Image Export-20_DAPI.tif
- __MACOSX/Figure 4-source data 1/._36-CKO-RX CII FF-1M-SAGITAL-CR-55#-1-5X-vHPC-Image Export-20_DAPI.tif
- Figure 4-source data 1/36-CKO-RX CII FF-1M-SAGITAL-CR-55#-1-5X-vHPC-Image Export-20_G+D.tif
- Figure 4-source data 1/2879-CON-CII FF-1M-5X-SMI312-2-vHPC-Image Export-18_AF488.tif
- Figure 4-source data 1/2879-CON-CII FF-1M-5X-SMI312-2-vHPC-Image Export-18_DAPI.tif
- Figure 4-source data 1/2879-CON-CII FF-1M-5X-SMI312-2-vHPC-Image Export-18.tif
- Figure 4-source data 1/2881-CII CKO-RX CII FF-1M-5X-SMI312-2-vHPC-Image Export-14_AF488.tif
- Figure 4-source data 1/2881-CII CKO-RX CII FF-1M-5X-SMI312-2-vHPC-Image Export-14_DAPI.tif
- Figure 4-source data 1/2881-CII CKO-RX CII FF-1M-5X-SMI312-2-vHPC-Image Export-14.tif
