# Supplementary material for: The differentiation and integration of the hippocampal dorsoventral axis are controlled by two nuclear receptor genes
Source: eLife. 2023 Sep 26;12:RP86940. doi: 10.7554/eLife.86940 (PMC10522401; doi:10.7554/eLife.86940)
Supplement: Figure 4—source data 2. [file elife-86940-fig4-data2.zip]

Archive with 29 entries (28 files):
- Figure 4-source data 2/
- Figure 4-source data 2/F449-1-DKO-RX FF ff-P18-CB-125#-4-5X-left dHPC-Image Export-26_AF488.tif
- Figure 4-source data 2/._F449-1-DKO-RX FF ff-P18-CB-125#-4-5X-left dHPC-Image Export-26_DAPI.tif
- Figure 4-source data 2/F449-1-DKO-RX FF ff-P18-CB-125#-4-5X-left dHPC-Image Export-26_DAPI.tif
- __MACOSX/Figure 4-source data 2/._F449-1-DKO-RX FF ff-P18-CB-125#-4-5X-left dHPC-Image Export-26_DAPI.tif
- Figure 4-source data 2/._F449-1-DKO-RX FF ff-P18-CR-125#-2-5X-left dHPC-Image Export-04_DAPI.tif
- Figure 4-source data 2/F449-1-DKO-RX FF ff-P18-CB-125#-4-5X-left dHPC-Image Export-26_G+D.tif
- Figure 4-source data 2/._F449-3-CON-F+ ff-P18-CB-151#-4-5X-left dHPC-Image Export-19_DAPI.tif
- Figure 4-source data 2/F449-1-DKO-RX FF ff-P18-CR-125#-2-5X-left dHPC-Image Export-04_AF488.tif
- Figure 4-source data 2/._F449-3-CON-F+ ff-P18-CR-151#-2-5X-left dHPC-Image Export-04_AF488.tif
- Figure 4-source data 2/F449-1-DKO-RX FF ff-P18-CR-125#-2-5X-left dHPC-Image Export-04_DAPI.tif
- __MACOSX/Figure 4-source data 2/._F449-1-DKO-RX FF ff-P18-CR-125#-2-5X-left dHPC-Image Export-04_DAPI.tif
- Figure 4-source data 2/._F449-3-CON-F+ ff-P18-CR-151#-2-5X-left dHPC-Image Export-04_DAPI.tif
- Figure 4-source data 2/F449-1-DKO-RX FF ff-P18-CR-125#-2-5X-left dHPC-Image Export-04_G+D.tif
- Figure 4-source data 2/F449-3-CON-F+ ff-P18-CB-151#-4-5X-left dHPC-Image Export-19_AF488.tif
- Figure 4-source data 2/F449-3-CON-F+ ff-P18-CB-151#-4-5X-left dHPC-Image Export-19_DAPI.tif
- __MACOSX/Figure 4-source data 2/._F449-3-CON-F+ ff-P18-CB-151#-4-5X-left dHPC-Image Export-19_DAPI.tif
- Figure 4-source data 2/F449-3-CON-F+ ff-P18-CB-151#-4-5X-left dHPC-Image Export-19_G+D.tif
- Figure 4-source data 2/F449-3-CON-F+ ff-P18-CR-151#-2-5X-left dHPC-Image Export-04_AF488.tif
- __MACOSX/Figure 4-source data 2/._F449-3-CON-F+ ff-P18-CR-151#-2-5X-left dHPC-Image Export-04_AF488.tif
- Figure 4-source data 2/F449-3-CON-F+ ff-P18-CR-151#-2-5X-left dHPC-Image Export-04_DAPI.tif
- __MACOSX/Figure 4-source data 2/._F449-3-CON-F+ ff-P18-CR-151#-2-5X-left dHPC-Image Export-04_DAPI.tif
- Figure 4-source data 2/F449-3-CON-F+ ff-P18-CR-151#-2-5X-left dHPC-Image Export-04_G+D.tif
- Figure 4-source data 2/F3084-3-CKO-1M-RX CI ff-5X-SAGITAL-SMI312-3-dHPC-Image Export-02_AF488.tif
- Figure 4-source data 2/F3084-3-CKO-1M-RX CI ff-5X-SAGITAL-SMI312-3-dHPC-Image Export-02_DAPI.tif
- Figure 4-source data 2/F3084-3-CKO-1M-RX CI ff-5X-SAGITAL-SMI312-3-dHPC-Image Export-02_G+D.tif
- Figure 4-source data 2/F3094-2-CON-1M-RX CI f+-5X-SAGITAL-SMI312-3-dHPC-Image Export-02_AF488.tif
- Figure 4-source data 2/F3094-2-CON-1M-RX CI f+-5X-SAGITAL-SMI312-3-dHPC-Image Export-02_DAPI.tif
- Figure 4-source data 2/F3094-2-CON-1M-RX CI f+-5X-SAGITAL-SMI312-3-dHPC-Image Export-02_G+D.tif
