# Supplementary material for: The differentiation and integration of the hippocampal dorsoventral axis are controlled by two nuclear receptor genes
Source: eLife. 2023 Sep 26;12:RP86940. doi: 10.7554/eLife.86940 (PMC10522401; doi:10.7554/eLife.86940)
Supplement: Figure 4—source data 3. [file elife-86940-fig4-data3.zip]

Archive with 27 entries (26 files):
- Figure 4-source data 3/
- Figure 4-source data 3/F3094-2-CON-RX CI F+-1M-SAGITAL-CB-152#-4-5X-dHPC-Image Export-17_AF488.tif
- Figure 4-source data 3/._F3094-2-CON-RX CI F+-1M-SAGITAL-CB-152#-4-5X-dHPC-Image Export-17_DAPI.tif
- Figure 4-source data 3/F3094-2-CON-RX CI F+-1M-SAGITAL-CB-152#-4-5X-dHPC-Image Export-17_DAPI.tif
- __MACOSX/Figure 4-source data 3/._F3094-2-CON-RX CI F+-1M-SAGITAL-CB-152#-4-5X-dHPC-Image Export-17_DAPI.tif
- Figure 4-source data 3/._F3094-2-CON-RX CI F+-1M-SAGITAL-CR-152#-1-5X-dHPC-Image Export-03_DAPI.tif
- Figure 4-source data 3/F3094-2-CON-RX CI F+-1M-SAGITAL-CB-152#-4-5X-dHPC-Image Export-17_G+D.tif
- Figure 4-source data 3/._F3094-3-CKO-RX CI FF-1M-SAGITAL-CR-24#-1-5X-dHPC-Image Export-03_DAPI.tif
- Figure 4-source data 3/F3094-2-CON-RX CI F+-1M-SAGITAL-CR-152#-1-5X-dHPC-Image Export-03_AF488.tif
- Figure 4-source data 3/._F8099-3-CON-FF ff-P20-5X-SMI312-#141-2-L-dHPC-Image Export-11_AF488.tif
- Figure 4-source data 3/F3094-2-CON-RX CI F+-1M-SAGITAL-CR-152#-1-5X-dHPC-Image Export-03_DAPI.tif
- __MACOSX/Figure 4-source data 3/._F3094-2-CON-RX CI F+-1M-SAGITAL-CR-152#-1-5X-dHPC-Image Export-03_DAPI.tif
- Figure 4-source data 3/F3094-2-CON-RX CI F+-1M-SAGITAL-CR-152#-1-5X-dHPC-Image Export-03_G+D.tif
- Figure 4-source data 3/F3094-3-CKO-RX CI FF-1M-SAGITAL-CB-24#-4-5X-dHPC-Image Export-15_AF488.tif
- Figure 4-source data 3/F3094-3-CKO-RX CI FF-1M-SAGITAL-CB-24#-4-5X-dHPC-Image Export-15_DAPI.tif
- Figure 4-source data 3/F3094-3-CKO-RX CI FF-1M-SAGITAL-CB-24#-4-5X-dHPC-Image Export-15_G+D.tif
- Figure 4-source data 3/F3094-3-CKO-RX CI FF-1M-SAGITAL-CR-24#-1-5X-dHPC-Image Export-03_AF488.tif
- Figure 4-source data 3/F3094-3-CKO-RX CI FF-1M-SAGITAL-CR-24#-1-5X-dHPC-Image Export-03_DAPI.tif
- __MACOSX/Figure 4-source data 3/._F3094-3-CKO-RX CI FF-1M-SAGITAL-CR-24#-1-5X-dHPC-Image Export-03_DAPI.tif
- Figure 4-source data 3/F3094-3-CKO-RX CI FF-1M-SAGITAL-CR-24#-1-5X-dHPC-Image Export-03_G+D.tif
- Figure 4-source data 3/F8099-1-DKO-RX FF ff-P20-5X-SMI312-#130-2-L-dHPC-Image Export-18_AF488.tif
- Figure 4-source data 3/F8099-1-DKO-RX FF ff-P20-5X-SMI312-#130-2-L-dHPC-Image Export-18_DAPI.tif
- Figure 4-source data 3/F8099-1-DKO-RX FF ff-P20-5X-SMI312-#130-2-L-dHPC-Image Export-18_G+D.tif
- Figure 4-source data 3/F8099-3-CON-FF ff-P20-5X-SMI312-#141-2-L-dHPC-Image Export-11_AF488.tif
- __MACOSX/Figure 4-source data 3/._F8099-3-CON-FF ff-P20-5X-SMI312-#141-2-L-dHPC-Image Export-11_AF488.tif
- Figure 4-source data 3/F8099-3-CON-FF ff-P20-5X-SMI312-#141-2-L-dHPC-Image Export-11_DAPI.tif
- Figure 4-source data 3/F8099-3-CON-FF ff-P20-5X-SMI312-#141-2-L-dHPC-Image Export-11_G+D.tif
