# Supplementary material for: The differentiation and integration of the hippocampal dorsoventral axis are controlled by two nuclear receptor genes
Source: eLife. 2023 Sep 26;12:RP86940. doi: 10.7554/eLife.86940 (PMC10522401; doi:10.7554/eLife.86940)
Supplement: Figure 5—source data 1. [file elife-86940-fig5-data1.zip]

Archive with 63 entries (62 files):
- Figure 5-source data 1/
- Figure 5-source data 1/F698-4-DKO-E14.5-RX FF ff-10X-gLhx2-25-2-L-Image Export-67_AF488.jpg
- Figure 5-source data 1/._F1189-4-CON-E14.5-RX F+ f+-10X-gLhx2-32-1-R-Image Export-43.jpg
- Figure 5-source data 1/F698-4-DKO-E14.5-RX FF ff-10X-gLhx2-25-2-L-Image Export-67_DAPI.jpg
- Figure 5-source data 1/._F1189-4-E14.5-CON-f+ F+-38-2-40X-NEUROD1-L-Image Export-23_AF488.tif
- Figure 5-source data 1/F698-4-DKO-E14.5-RX FF ff-10X-gLhx2-25-2-L-Image Export-67.jpg
- Figure 5-source data 1/._F1189-4-E14.5-CON-f+ F+-38-2-40X-NEUROD1-L-Image Export-23_DAPI.tif
- Figure 5-source data 1/F698-4-DKO-E14.5-RX FF ff-10X-gLhx5-27-3-R-Image Export-93_AF488.jpg
- Figure 5-source data 1/._F1189-7-E14.5-DKO-10X-RX FF ff-#30-TBR2-4-R-Image Export-17_G+D.tif
- Figure 5-source data 1/F698-4-DKO-E14.5-RX FF ff-10X-gLhx5-27-3-R-Image Export-93_DAPI.jpg
- Figure 5-source data 1/._F1189-7-E14.5-DKO-40X-RX FF ff-#30-TBR2-4-R-Image Export-20_AF488.tif
- Figure 5-source data 1/F698-4-DKO-E14.5-RX FF ff-10X-gLhx5-27-3-R-Image Export-93.jpg
- Figure 5-source data 1/._F1189-7-E14.5-DKO-40X-RX FF ff-#30-TBR2-4-R-Image Export-20_G+D.tif
- Figure 5-source data 1/F698-4-DKO-E14.5-RX FF ff-40X-gLhx2-25-2-L-MP-Image Export-69_AF488.jpg
- Figure 5-source data 1/._F1189-7-E14.5-DKO-RX ff FF-36-1-40X-NEUROD1-L-Image Export-28_AF488.tif
- Figure 5-source data 1/F698-4-DKO-E14.5-RX FF ff-40X-gLhx2-25-2-L-MP-Image Export-69_DAPI.jpg
- Figure 5-source data 1/._F1189-7-E14.5-DKO-RX ff FF-36-1-40X-NEUROD1-L-Image Export-28_DAPI.tif
- Figure 5-source data 1/F698-4-DKO-E14.5-RX FF ff-40X-gLhx2-25-2-L-MP-Image Export-69.jpg
- Figure 5-source data 1/._F1189-8-E14.5-CON-10X-F+ ff-#32-TBR2-4-R-Image Export-03_AF488.tif
- Figure 5-source data 1/F698-4-DKO-E14.5-RX FF ff-40X-gLhx5-27-3-R-MP-Image Export-95_AF488.jpg
- Figure 5-source data 1/._F1189-8-E14.5-CON-40X-F+ ff-#32-TBR2-4-R-Image Export-07_AF488.tif
- Figure 5-source data 1/F698-4-DKO-E14.5-RX FF ff-40X-gLhx5-27-3-R-MP-Image Export-95_DAPI.jpg
- Figure 5-source data 1/._F1189-8-E14.5-CON-40X-F+ ff-#32-TBR2-4-R-Image Export-07_G+D.tif
- Figure 5-source data 1/F698-4-DKO-E14.5-RX FF ff-40X-gLhx5-27-3-R-MP-Image Export-95.jpg
- Figure 5-source data 1/._F2116-1-E14.5-DKO-RX ff FF-18#-3-10X-NEUROD1-G+D-Image Export-38.tif
- Figure 5-source data 1/F1189-4-CON-E14.5-RX F+ f+-10X-gLhx2-32-1-R-Image Export-43_AF488.jpg
- Figure 5-source data 1/F1189-4-CON-E14.5-RX F+ f+-10X-gLhx2-32-1-R-Image Export-43_DAPI.jpg
- Figure 5-source data 1/F1189-4-CON-E14.5-RX F+ f+-10X-gLhx2-32-1-R-Image Export-43.jpg
- __MACOSX/Figure 5-source data 1/._F1189-4-CON-E14.5-RX F+ f+-10X-gLhx2-32-1-R-Image Export-43.jpg
- Figure 5-source data 1/F1189-4-CON-E14.5-RX F+ f+-10X-gLhx5-32-4-L-Image Export-57_AF488.jpg
- Figure 5-source data 1/F1189-4-CON-E14.5-RX F+ f+-10X-gLhx5-32-4-L-Image Export-57_DAPI.jpg
- Figure 5-source data 1/F1189-4-CON-E14.5-RX F+ f+-10X-gLhx5-32-4-L-Image Export-57.jpg
- Figure 5-source data 1/F1189-4-CON-E14.5-RX F+ f+-40X-gLhx2-32-1-R-MP-Image Export-45_AF488.jpg
- Figure 5-source data 1/F1189-4-CON-E14.5-RX F+ f+-40X-gLhx2-32-1-R-MP-Image Export-45_DAPI.jpg
- Figure 5-source data 1/F1189-4-CON-E14.5-RX F+ f+-40X-gLhx2-32-1-R-MP-Image Export-45.jpg
- Figure 5-source data 1/F1189-4-CON-E14.5-RX F+ f+-40X-gLhx5-32-4-L-MP-Image Export-59_AF488.jpg
- Figure 5-source data 1/F1189-4-CON-E14.5-RX F+ f+-40X-gLhx5-32-4-L-MP-Image Export-59_DAPI.jpg
- Figure 5-source data 1/F1189-4-CON-E14.5-RX F+ f+-40X-gLhx5-32-4-L-MP-Image Export-59.jpg
- Figure 5-source data 1/F1189-4-E14.5-CON-f+ F+-38-2-40X-NEUROD1-L-Image Export-23_AF488.tif
- __MACOSX/Figure 5-source data 1/._F1189-4-E14.5-CON-f+ F+-38-2-40X-NEUROD1-L-Image Export-23_AF488.tif
- Figure 5-source data 1/F1189-4-E14.5-CON-f+ F+-38-2-40X-NEUROD1-L-Image Export-23_DAPI.tif
- __MACOSX/Figure 5-source data 1/._F1189-4-E14.5-CON-f+ F+-38-2-40X-NEUROD1-L-Image Export-23_DAPI.tif
- Figure 5-source data 1/F1189-7-E14.5-DKO-10X-RX FF ff-#30-TBR2-4-R-Image Export-17_AF488.tif
- Figure 5-source data 1/F1189-7-E14.5-DKO-10X-RX FF ff-#30-TBR2-4-R-Image Export-17_G+D.tif
- __MACOSX/Figure 5-source data 1/._F1189-7-E14.5-DKO-10X-RX FF ff-#30-TBR2-4-R-Image Export-17_G+D.tif
- Figure 5-source data 1/F1189-7-E14.5-DKO-40X-RX FF ff-#30-TBR2-4-R-Image Export-20_AF488.tif
- __MACOSX/Figure 5-source data 1/._F1189-7-E14.5-DKO-40X-RX FF ff-#30-TBR2-4-R-Image Export-20_AF488.tif
- Figure 5-source data 1/F1189-7-E14.5-DKO-40X-RX FF ff-#30-TBR2-4-R-Image Export-20_G+D.tif
- __MACOSX/Figure 5-source data 1/._F1189-7-E14.5-DKO-40X-RX FF ff-#30-TBR2-4-R-Image Export-20_G+D.tif
- Figure 5-source data 1/F1189-7-E14.5-DKO-RX ff FF-36-1-40X-NEUROD1-L-Image Export-28_AF488.tif
- __MACOSX/Figure 5-source data 1/._F1189-7-E14.5-DKO-RX ff FF-36-1-40X-NEUROD1-L-Image Export-28_AF488.tif
- Figure 5-source data 1/F1189-7-E14.5-DKO-RX ff FF-36-1-40X-NEUROD1-L-Image Export-28_DAPI.tif
- __MACOSX/Figure 5-source data 1/._F1189-7-E14.5-DKO-RX ff FF-36-1-40X-NEUROD1-L-Image Export-28_DAPI.tif
- Figure 5-source data 1/F1189-8-E14.5-CON-10X-F+ ff-#32-TBR2-4-R-Image Export-03_AF488.tif
- __MACOSX/Figure 5-source data 1/._F1189-8-E14.5-CON-10X-F+ ff-#32-TBR2-4-R-Image Export-03_AF488.tif
- Figure 5-source data 1/F1189-8-E14.5-CON-10X-F+ ff-#32-TBR2-4-R-Image Export-03_G+D.tif
- Figure 5-source data 1/F1189-8-E14.5-CON-40X-F+ ff-#32-TBR2-4-R-Image Export-07_AF488.tif
- __MACOSX/Figure 5-source data 1/._F1189-8-E14.5-CON-40X-F+ ff-#32-TBR2-4-R-Image Export-07_AF488.tif
- Figure 5-source data 1/F1189-8-E14.5-CON-40X-F+ ff-#32-TBR2-4-R-Image Export-07_G+D.tif
- __MACOSX/Figure 5-source data 1/._F1189-8-E14.5-CON-40X-F+ ff-#32-TBR2-4-R-Image Export-07_G+D.tif
- Figure 5-source data 1/F2116-1-E14.5-DKO-RX ff FF-18#-3-10X-NEUROD1-G-Image Export-38_AF488.tif
- Figure 5-source data 1/F2116-1-E14.5-DKO-RX ff FF-18#-3-10X-NEUROD1-G+D-Image Export-38.tif
- __MACOSX/Figure 5-source data 1/._F2116-1-E14.5-DKO-RX ff FF-18#-3-10X-NEUROD1-G+D-Image Export-38.tif
