# Supplementary material for: The differentiation and integration of the hippocampal dorsoventral axis are controlled by two nuclear receptor genes
Source: eLife. 2023 Sep 26;12:RP86940. doi: 10.7554/eLife.86940 (PMC10522401; doi:10.7554/eLife.86940)
Supplement: Figure 5—source data 2. [file elife-86940-fig5-data2.zip]

Archive with 39 entries (38 files):
- Figure 5-source data 2/
- Figure 5-source data 2/F2116-1-E14.5-DKO-RX ff FF-18#-3-10X-SOX2-R-Image Export-39_AF594.tif
- __MACOSX/Figure 5-source data 2/._F2116-1-E14.5-DKO-RX ff FF-18#-3-10X-SOX2-R-Image Export-39_AF594.tif
- Figure 5-source data 2/._F2116-1-E14.5-DKO-RX ff FF-18#-3-10X-SOX2-R-Image Export-39_AF594.tif
- Figure 5-source data 2/F2116-1-E14.5-DKO-RX ff FF-18#-3-10X-SOX2-R+D-Image Export-39.tif
- Figure 5-source data 2/._F2116-1-E14.5-DKO-RX ff FF-18#-3-40X-NEUROD1-G-Image Export-44_AF488.tif
- Figure 5-source data 2/F2116-1-E14.5-DKO-RX ff FF-18#-3-40X-NEUROD1-G-Image Export-44_AF488.tif
- __MACOSX/Figure 5-source data 2/._F2116-1-E14.5-DKO-RX ff FF-18#-3-40X-NEUROD1-G-Image Export-44_AF488.tif
- Figure 5-source data 2/._F2116-1-E14.5-DKO-RX ff FF-18#-3-40X-SOX2-R-Image Export-45_AF594.tif
- Figure 5-source data 2/F2116-1-E14.5-DKO-RX ff FF-18#-3-40X-NEUROD1-G+D-Image Export-44.tif
- Figure 5-source data 2/._F2116-1-E14.5-DKO-RX ff FF-18#-3-40X-SOX2-R+D-Image Export-45.tif
- Figure 5-source data 2/F2116-1-E14.5-DKO-RX ff FF-18#-3-40X-SOX2-R-Image Export-45_AF594.tif
- __MACOSX/Figure 5-source data 2/._F2116-1-E14.5-DKO-RX ff FF-18#-3-40X-SOX2-R-Image Export-45_AF594.tif
- Figure 5-source data 2/._F2116-6-E14.5-CON-RX f+ F+-115#-3-10X-NEUROD1-G+D-Image Export-38.tif
- Figure 5-source data 2/F2116-1-E14.5-DKO-RX ff FF-18#-3-40X-SOX2-R+D-Image Export-45.tif
- __MACOSX/Figure 5-source data 2/._F2116-1-E14.5-DKO-RX ff FF-18#-3-40X-SOX2-R+D-Image Export-45.tif
- Figure 5-source data 2/._F2116-6-E14.5-CON-RX f+ F+-115#-3-10X-SOX2-R-Image Export-39_AF594.tif
- Figure 5-source data 2/F2116-6-E14.5-CON-RX f+ F+-115#-3-10X-NEUROD1-G-Image Export-38_AF488.tif
- Figure 5-source data 2/._F2116-6-E14.5-CON-RX f+ F+-115#-3-10X-SOX2-R+D-Image Export-39.tif
- Figure 5-source data 2/F2116-6-E14.5-CON-RX f+ F+-115#-3-10X-NEUROD1-G+D-Image Export-38.tif
- __MACOSX/Figure 5-source data 2/._F2116-6-E14.5-CON-RX f+ F+-115#-3-10X-NEUROD1-G+D-Image Export-38.tif
- Figure 5-source data 2/._F2116-6-E14.5-CON-RX f+ F+-115#-3-40X-SOX2-R-Image Export-45_AF594.tif
- Figure 5-source data 2/F2116-6-E14.5-CON-RX f+ F+-115#-3-10X-SOX2-R-Image Export-39_AF594.tif
- __MACOSX/Figure 5-source data 2/._F2116-6-E14.5-CON-RX f+ F+-115#-3-10X-SOX2-R-Image Export-39_AF594.tif
- Figure 5-source data 2/._F2116-6-E14.5-CON-RX f+ F+-115#-3-40X-SOX2-R+D-Image Export-45.tif
- Figure 5-source data 2/F2116-6-E14.5-CON-RX f+ F+-115#-3-10X-SOX2-R+D-Image Export-39.tif
- __MACOSX/Figure 5-source data 2/._F2116-6-E14.5-CON-RX f+ F+-115#-3-10X-SOX2-R+D-Image Export-39.tif
- Figure 5-source data 2/._F3204-3-E14.5-DKO-RX ff FF-40X-TBR2-20-1-L-Image Export-10_AF488.tif
- Figure 5-source data 2/F2116-6-E14.5-CON-RX f+ F+-115#-3-40X-NEUROD1-G-Image Export-44_AF488.tif
- Figure 5-source data 2/._F3204-3-E14.5-DKO-RX ff FF-40X-TBR2-20-1-L-Image Export-10_DAPI.tif
- Figure 5-source data 2/F2116-6-E14.5-CON-RX f+ F+-115#-3-40X-NEUROD1-G+D-Image Export-44.tif
- Figure 5-source data 2/F2116-6-E14.5-CON-RX f+ F+-115#-3-40X-SOX2-R-Image Export-45_AF594.tif
- __MACOSX/Figure 5-source data 2/._F2116-6-E14.5-CON-RX f+ F+-115#-3-40X-SOX2-R-Image Export-45_AF594.tif
- Figure 5-source data 2/F2116-6-E14.5-CON-RX f+ F+-115#-3-40X-SOX2-R+D-Image Export-45.tif
- __MACOSX/Figure 5-source data 2/._F2116-6-E14.5-CON-RX f+ F+-115#-3-40X-SOX2-R+D-Image Export-45.tif
- Figure 5-source data 2/F3204-3-E14.5-DKO-RX ff FF-40X-TBR2-20-1-L-Image Export-10_AF488.tif
- __MACOSX/Figure 5-source data 2/._F3204-3-E14.5-DKO-RX ff FF-40X-TBR2-20-1-L-Image Export-10_AF488.tif
- Figure 5-source data 2/F3204-3-E14.5-DKO-RX ff FF-40X-TBR2-20-1-L-Image Export-10_DAPI.tif
- __MACOSX/Figure 5-source data 2/._F3204-3-E14.5-DKO-RX ff FF-40X-TBR2-20-1-L-Image Export-10_DAPI.tif
