# Supplementary material for: The differentiation and integration of the hippocampal dorsoventral axis are controlled by two nuclear receptor genes
Source: eLife. 2023 Sep 26;12:RP86940. doi: 10.7554/eLife.86940 (PMC10522401; doi:10.7554/eLife.86940)
Supplement: Figure 5—source data 3. [file elife-86940-fig5-data3.zip]

Archive with 108 entries (107 files):
- Figure 5-source data 3/
- Figure 5-source data 3/F6091-8-DKO-E13.5-RX FF ff-40X-Lhx2-31-1-L-MP-Image Export-24_AF488.jpg
- Figure 5-source data 3/._F8273-2-CON-E14.5-f+ FF-40X-TBR2-25-2-L-Image Export-18_AF488.tif
- Figure 5-source data 3/F6091-8-DKO-E13.5-RX FF ff-40X-Lhx2-31-1-L-MP-Image Export-24_DAPI.jpg
- Figure 5-source data 3/._F8273-2-CON-E14.5-f+ FF-40X-TBR2-25-2-L-Image Export-18_DAPI.tif
- Figure 5-source data 3/F6091-8-DKO-E13.5-RX FF ff-40X-Lhx2-31-1-L-MP-Image Export-24.jpg
- Figure 5-source data 3/._ke20110628-1_data.xls
- Figure 5-source data 3/._Neurod1.pzfx
- Figure 5-source data 3/F6091-8-DKO-E13.5-RX FF ff-40X-Lhx5-31-3-R-MP-Image Export-37_AF488.jpg
- Figure 5-source data 3/._ke20110628-2_data.xls
- Figure 5-source data 3/._Tbr2.pzfx
- Figure 5-source data 3/F6091-8-DKO-E13.5-RX FF ff-40X-Lhx5-31-3-R-MP-Image Export-37_DAPI.jpg
- Figure 5-source data 3/._ke20110628-3_data.xls
- Figure 5-source data 3/F6091-8-DKO-E13.5-RX FF ff-40X-Lhx5-31-3-R-MP-Image Export-37.jpg
- Figure 5-source data 3/._ke20110629-1_data.xls
- Figure 5-source data 3/F8273-2-CON-E14.5-f+ FF-40X-TBR2-25-2-L-Image Export-18_AF488.tif
- __MACOSX/Figure 5-source data 3/._F8273-2-CON-E14.5-f+ FF-40X-TBR2-25-2-L-Image Export-18_AF488.tif
- Figure 5-source data 3/._ke20110629-2_data.xls
- Figure 5-source data 3/F8273-2-CON-E14.5-f+ FF-40X-TBR2-25-2-L-Image Export-18_DAPI.tif
- __MACOSX/Figure 5-source data 3/._F8273-2-CON-E14.5-f+ FF-40X-TBR2-25-2-L-Image Export-18_DAPI.tif
- Figure 5-source data 3/F6091-5-CON-E13.5-FF f+-10X-Lhx2-30-1-L-Image Export-02_AF488.jpg
- Figure 5-source data 3/F8871-1-DKO-E11.5-RX FF ff-10X-gLhx2-21-1-R-Image Export-61_AF488.jpg
- Figure 5-source data 3/F5734-3-DKO-RX FF ff-E14.5-40X-NEUROD1-24-1-L-Image Export-34_AF488.jpg
- __MACOSX/Figure 5-source data 3/._F5734-3-DKO-RX FF ff-E14.5-40X-NEUROD1-24-1-L-Image Export-34_AF488.jpg
- Figure 5-source data 3/F8871-1-DKO-E11.5-RX FF ff-10X-gLhx2-21-1-R-Image Export-61_DAPI.jpg
- Figure 5-source data 3/F6091-5-CON-E13.5-FF f+-10X-Lhx2-30-1-L-Image Export-02_DAPI.jpg
- Figure 5-source data 3/F8871-1-DKO-E11.5-RX FF ff-10X-gLhx2-21-1-R-Image Export-61.jpg
- Figure 5-source data 3/._F5734-3-DKO-RX FF ff-E14.5-40X-NEUROD1-24-1-L-Image Export-34_AF488.jpg
- Figure 5-source data 3/F8871-1-DKO-E11.5-RX FF ff-10X-gLhx5-21-4-R-Image Export-67_AF488.jpg
- Figure 5-source data 3/F6091-5-CON-E13.5-FF f+-10X-Lhx2-30-1-L-Image Export-02.jpg
- Figure 5-source data 3/F8871-1-DKO-E11.5-RX FF ff-10X-gLhx5-21-4-R-Image Export-67_DAPI.jpg
- Figure 5-source data 3/F5734-3-DKO-RX FF ff-E14.5-40X-NEUROD1-24-1-L-Image Export-34_DAPI.jpg
- __MACOSX/Figure 5-source data 3/._F5734-3-DKO-RX FF ff-E14.5-40X-NEUROD1-24-1-L-Image Export-34_DAPI.jpg
- Figure 5-source data 3/F8871-1-DKO-E11.5-RX FF ff-10X-gLhx5-21-4-R-Image Export-67.jpg
- Figure 5-source data 3/F6091-5-CON-E13.5-FF f+-10X-Lhx5-30-4-R-Image Export-18_AF488.jpg
- Figure 5-source data 3/F8871-1-DKO-E11.5-RX FF ff-40X-gLhx2-21-1-R-Image Export-69_AF488.jpg
- Figure 5-source data 3/._F5734-3-DKO-RX FF ff-E14.5-40X-NEUROD1-24-1-L-Image Export-34_DAPI.jpg
- Figure 5-source data 3/F8871-1-DKO-E11.5-RX FF ff-40X-gLhx2-21-1-R-Image Export-69_DAPI.jpg
- Figure 5-source data 3/F6091-5-CON-E13.5-FF f+-10X-Lhx5-30-4-R-Image Export-18_DAPI.jpg
- Figure 5-source data 3/F8871-1-DKO-E11.5-RX FF ff-40X-gLhx2-21-1-R-Image Export-69.jpg
- Figure 5-source data 3/F5734-3-E14.5-DKO-RX ff FF-40X-TBR2-30-1-L-Image Export-33_AF488.tif
- __MACOSX/Figure 5-source data 3/._F5734-3-E14.5-DKO-RX ff FF-40X-TBR2-30-1-L-Image Export-33_AF488.tif
- Figure 5-source data 3/F8871-1-DKO-E11.5-RX FF ff-40X-gLhx5-21-4-R-MP MIGRATION-Image Export-79_AF488.jpg
- Figure 5-source data 3/F6091-5-CON-E13.5-FF f+-10X-Lhx5-30-4-R-Image Export-18.jpg
- Figure 5-source data 3/F8871-1-DKO-E11.5-RX FF ff-40X-gLhx5-21-4-R-MP MIGRATION-Image Export-79_DAPI.jpg
- Figure 5-source data 3/._F5734-3-E14.5-DKO-RX ff FF-40X-TBR2-30-1-L-Image Export-33_AF488.tif
- Figure 5-source data 3/F8871-1-DKO-E11.5-RX FF ff-40X-gLhx5-21-4-R-MP MIGRATION-Image Export-79.jpg
- Figure 5-source data 3/F6091-5-CON-E13.5-FF f+-40X-Lhx2-30-1-L-MP-Image Export-04_AF488.jpg
- Figure 5-source data 3/F8871-1-DKO-E11.5-RX FF ff-40X-gLhx5-21-4-R-MP-Image Export-78_AF488.jpg
- Figure 5-source data 3/F5734-3-E14.5-DKO-RX ff FF-40X-TBR2-30-1-L-Image Export-33_DAPI.tif
- __MACOSX/Figure 5-source data 3/._F5734-3-E14.5-DKO-RX ff FF-40X-TBR2-30-1-L-Image Export-33_DAPI.tif
- Figure 5-source data 3/F8871-1-DKO-E11.5-RX FF ff-40X-gLhx5-21-4-R-MP-Image Export-78_DAPI.jpg
- Figure 5-source data 3/F6091-5-CON-E13.5-FF f+-40X-Lhx2-30-1-L-MP-Image Export-04_DAPI.jpg
- Figure 5-source data 3/F8871-1-DKO-E11.5-RX FF ff-40X-gLhx5-21-4-R-MP-Image Export-78.jpg
- Figure 5-source data 3/._F5734-3-E14.5-DKO-RX ff FF-40X-TBR2-30-1-L-Image Export-33_DAPI.tif
- Figure 5-source data 3/F8871-2-CON-E11.5-F+ ff-10X-gLhx2-22-2-R-Image Export-42_AF488.jpg
- Figure 5-source data 3/F6091-5-CON-E13.5-FF f+-40X-Lhx2-30-1-L-MP-Image Export-04.jpg
- Figure 5-source data 3/F8871-2-CON-E11.5-F+ ff-10X-gLhx2-22-2-R-Image Export-42_DAPI.jpg
- Figure 5-source data 3/F5734-5-CON-E14.5-RX f+ F+-40X-TBR2-22-3-L-Image Export-25_AF488.tif
- __MACOSX/Figure 5-source data 3/._F5734-5-CON-E14.5-RX f+ F+-40X-TBR2-22-3-L-Image Export-25_AF488.tif
- Figure 5-source data 3/F8871-2-CON-E11.5-F+ ff-10X-gLhx2-22-2-R-Image Export-42.jpg
- Figure 5-source data 3/F6091-5-CON-E13.5-FF f+-40X-Lhx5-30-4-R-MP-Image Export-20_AF488.jpg
- Figure 5-source data 3/F8871-2-CON-E11.5-F+ ff-10X-gLhx5-22-4-R-Image Export-46_AF488.jpg
- Figure 5-source data 3/._F5734-5-CON-E14.5-RX f+ F+-40X-TBR2-22-3-L-Image Export-25_AF488.tif
- Figure 5-source data 3/F8871-2-CON-E11.5-F+ ff-10X-gLhx5-22-4-R-Image Export-46_DAPI.jpg
- Figure 5-source data 3/F6091-5-CON-E13.5-FF f+-40X-Lhx5-30-4-R-MP-Image Export-20_DAPI.jpg
- Figure 5-source data 3/F8871-2-CON-E11.5-F+ ff-10X-gLhx5-22-4-R-Image Export-46.jpg
- Figure 5-source data 3/F5734-5-CON-E14.5-RX f+ F+-40X-TBR2-22-3-L-Image Export-25_DAPI.tif
- __MACOSX/Figure 5-source data 3/._F5734-5-CON-E14.5-RX f+ F+-40X-TBR2-22-3-L-Image Export-25_DAPI.tif
- Figure 5-source data 3/F8871-2-CON-E11.5-F+ ff-40X-gLhx2-22-2-R-Image Export-51_AF488.jpg
- Figure 5-source data 3/F6091-5-CON-E13.5-FF f+-40X-Lhx5-30-4-R-MP-Image Export-20.jpg
- Figure 5-source data 3/F8871-2-CON-E11.5-F+ ff-40X-gLhx2-22-2-R-Image Export-51_DAPI.jpg
- Figure 5-source data 3/._F5734-5-CON-E14.5-RX f+ F+-40X-TBR2-22-3-L-Image Export-25_DAPI.tif
- Figure 5-source data 3/F8871-2-CON-E11.5-F+ ff-40X-gLhx2-22-2-R-Image Export-51.jpg
- Figure 5-source data 3/F6091-8-DKO-E13.5-RX FF ff-10X-Lhx2-31-1-L-Image Export-22_AF488.jpg
- Figure 5-source data 3/F8871-2-CON-E11.5-F+ ff-40X-gLhx5-22-4-R-MP MIGRATION-Image Export-59_AF488.jpg
- Figure 5-source data 3/F5734-5-CON-RX F+ f+-E14.5-40X-NEUROD1-17-1-L-Image Export-06_AF488.jpg
- __MACOSX/Figure 5-source data 3/._F5734-5-CON-RX F+ f+-E14.5-40X-NEUROD1-17-1-L-Image Export-06_AF488.jpg
- Figure 5-source data 3/F8871-2-CON-E11.5-F+ ff-40X-gLhx5-22-4-R-MP MIGRATION-Image Export-59_DAPI.jpg
- Figure 5-source data 3/F6091-8-DKO-E13.5-RX FF ff-10X-Lhx2-31-1-L-Image Export-22_DAPI.jpg
- Figure 5-source data 3/F8871-2-CON-E11.5-F+ ff-40X-gLhx5-22-4-R-MP MIGRATION-Image Export-59.jpg
- Figure 5-source data 3/._F5734-5-CON-RX F+ f+-E14.5-40X-NEUROD1-17-1-L-Image Export-06_AF488.jpg
- Figure 5-source data 3/F8871-2-CON-E11.5-F+ ff-40X-gLhx5-22-4-R-MP-Image Export-58_AF488.jpg
- Figure 5-source data 3/F6091-8-DKO-E13.5-RX FF ff-10X-Lhx2-31-1-L-Image Export-22.jpg
- Figure 5-source data 3/F8871-2-CON-E11.5-F+ ff-40X-gLhx5-22-4-R-MP-Image Export-58_DAPI.jpg
- Figure 5-source data 3/F5734-5-CON-RX F+ f+-E14.5-40X-NEUROD1-17-1-L-Image Export-06_DAPI.jpg
- __MACOSX/Figure 5-source data 3/._F5734-5-CON-RX F+ f+-E14.5-40X-NEUROD1-17-1-L-Image Export-06_DAPI.jpg
- Figure 5-source data 3/F8871-2-CON-E11.5-F+ ff-40X-gLhx5-22-4-R-MP-Image Export-58.jpg
- Figure 5-source data 3/F6091-8-DKO-E13.5-RX FF ff-10X-Lhx5-31-3-R-Image Export-35_AF488.jpg
- Figure 5-source data 3/ke20110628-1_data.xls
- __MACOSX/Figure 5-source data 3/._ke20110628-1_data.xls
- Figure 5-source data 3/ke20110628-2_data.xls
- __MACOSX/Figure 5-source data 3/._ke20110628-2_data.xls
- Figure 5-source data 3/ke20110628-3_data.xls
- __MACOSX/Figure 5-source data 3/._ke20110628-3_data.xls
- Figure 5-source data 3/ke20110629-1_data.xls
- __MACOSX/Figure 5-source data 3/._ke20110629-1_data.xls
- Figure 5-source data 3/ke20110629-2_data.xls
- __MACOSX/Figure 5-source data 3/._ke20110629-2_data.xls
- Figure 5-source data 3/Neurod1.pzfx
- __MACOSX/Figure 5-source data 3/._Neurod1.pzfx
- Figure 5-source data 3/NeuroD1(E14.5).xlsx
- Figure 5-source data 3/Tbr2.pzfx
- __MACOSX/Figure 5-source data 3/._Tbr2.pzfx
- Figure 5-source data 3/Tbr2(E14.5).xlsx
- Figure 5-source data 3/._F5734-5-CON-RX F+ f+-E14.5-40X-NEUROD1-17-1-L-Image Export-06_DAPI.jpg
- Figure 5-source data 3/F6091-8-DKO-E13.5-RX FF ff-10X-Lhx5-31-3-R-Image Export-35_DAPI.jpg
- Figure 5-source data 3/F6091-8-DKO-E13.5-RX FF ff-10X-Lhx5-31-3-R-Image Export-35.jpg
