# Supplementary material for: The differentiation and integration of the hippocampal dorsoventral axis are controlled by two nuclear receptor genes
Source: eLife. 2023 Sep 26;12:RP86940. doi: 10.7554/eLife.86940 (PMC10522401; doi:10.7554/eLife.86940)
Supplement: Figure 5—figure supplement 1—source data 1. [file elife-86940-fig5-figsupp1-data1.zip]

Archive with 6 entries (5 files):
- Figure 5-figure supplement 1-source data 1/
- __MACOSX/._Figure 5-figure supplement 1-source data 1
- Figure 5-figure supplement 1-source data 1/.DS_Store
- __MACOSX/Figure 5-figure supplement 1-source data 1/._.DS_Store
- Figure 5-figure supplement 1-source data 1/Nr2f1 and Nr2f2 genes coordinate to control distinct characteristics of the hippocampus.png
- __MACOSX/Figure 5-figure supplement 1-source data 1/._Nr2f1 and Nr2f2 genes coordinate to control distinct characteristics of the hippocampus.png
